# Supplementary material for: Tumor Size Is an Independent Prognostic Factor for Stage I Ovarian Clear Cell Carcinoma: A Large Retrospective Cohort Study of 1,000 Patients
Source: Front Oncol. 2022 May 16;12:862944. doi: 10.3389/fonc.2022.862944 (PMC9149085; doi:10.3389/fonc.2022.862944)
Supplement: Supplementary Table 1 — Detailed clinical pathological information of the included 1,000 OCCC patients. [file Table_1.xlsx]

## Sheet: Table S1
Table S1. detail clinical pathological information of included 1000 OCCC patients
	Year	Race	Age	Survival	status	Sequence_number	First_malignant_primary_indicator	Grade	AJCC_stage	T_sub_class	T_class	N_class	M_class	tumor_size
655167	1999	White	49	236	0	One primary only	Yes	Unknown	IA	T1a	T1	N0	M0	1
5667855	1994	White	49	6	1	One primary only	Yes	Unknown	IC	T1c	T1	N0	M0	1
23440465	1996	White	41	265	0	One primary only	Yes	Unknown	IC	T1c	T1	N0	M0	1
23440913	1996	White	35	240	0	One primary only	Yes	I	IA	T1a	T1	N0	M0	1
23460174	1997	White	58	260	0	One primary only	Yes	III	IA	T1a	T1	N0	M0	1
5903447	2000	White	48	217	0	One primary only	Yes	Unknown	IA	T1a	T1	N0	M0	2
11018896	2003	White	56	187	0	One primary only	Yes	Unknown	IA	T1a	T1	N0	M0	2
23910792	2008	Asian or Pacific Islander	55	122	0	One primary only	Yes	Unknown	IC	T1c	T1	N0	M0	3
15682818	1988	Asian or Pacific Islander	69	324	1	One primary only	Yes	Unknown	IA	T1a	T1	N0	M0	5
1044040	2007	White	69	143	0	One primary only	Yes	Unknown	IC	T1c	T1	N0	M0	5
1315268	2014	White	45	58	0	One primary only	Yes	Unknown	IC	T1c	T1	N0	M0	5
6361702	2013	White	65	60	0	One primary only	Yes	IV	IA	T1a	T1	N0	M0	5
15915851	2011	Asian or Pacific Islander	41	91	0	One primary only	Yes	IV	IC	T1c	T1	N0	M0	5
6283692	2011	White	52	85	0	One primary only	Yes	II	IA	T1a	T1	N0	M0	6
23954165	2010	White	47	107	0	One primary only	Yes	IV	IA	T1a	T1	N0	M0	6
23838706	2007	Asian or Pacific Islander	35	137	0	One primary only	Yes	III	IA	T1a	T1	N0	M0	8
770808	1997	Asian or Pacific Islander	65	260	0	One primary only	Yes	III	IA	T1a	T1	N0	M0	10
5951364	2002	White	46	196	0	One primary only	Yes	I	IC	T1c	T1	N0	M0	10
21364645	2001	White	59	206	0	One primary only	Yes	IV	IC	T1c	T1	N0	M0	10
30186582	2003	White	79	176	1	One primary only	Yes	Unknown	IC	T1c	T1	N0	M0	10
17888220	2011	White	58	87	0	One primary only	Yes	Unknown	IC	T1c	T1	N0	M0	10
21475125	2008	White	40	124	0	One primary only	Yes	Unknown	IA	T1a	T1	N0	M0	10
24058209	2012	White	55	79	0	One primary only	Yes	Unknown	IC	T1c	T1	N0	M0	10
1527218	2018	White	47	6	0	One primary only	Yes	Unknown	IC	T1c	T1	N0	M0	10
23645737	2002	White	53	196	0	One primary only	Yes	II	IC	T1c	T1	N0	M0	11
5496350	1988	White	85	72	1	One primary only	Yes	Unknown	IA	T1a	T1	N0	M0	12
5929844	2002	White	37	203	0	One primary only	Yes	IV	IA	T1a	T1	N0	M0	12
17659415	2003	White	52	180	0	One primary only	Yes	Unknown	IA	T1a	T1	N0	M0	12
23616133	2001	White	44	207	0	One primary only	Yes	III	IA	T1a	T1	N0	M0	12
11375674	2012	White	50	77	0	One primary only	Yes	IV	IC	T1c	T1	N0	M0	12
17875226	2010	White	65	102	0	One primary only	Yes	Unknown	IA	T1a	T1	N0	M0	12
30333810	2009	White	62	108	0	One primary only	Yes	III	IA	T1a	T1	N0	M0	12
1471706	2017	White	50	13	0	One primary only	Yes	Unknown	IC	T1c	T1	p0	c0	12
6252719	2010	White	39	8	0	One primary only	Yes	Unknown	IA	T1a	T1	N0	M0	13
6317848	2012	White	44	74	0	One primary only	Yes	II	IC	T1c	T1	N0	M0	13
15748746	1996	Asian or Pacific Islander	49	272	0	One primary only	Yes	III	IC	T1c	T1	N0	M0	14
11058410	2004	White	63	21	1	One primary only	Yes	Unknown	IA	T1a	T1	N0	M0	14
28405688	2011	White	53	87	0	One primary only	Yes	Unknown	IA	T1a	T1	N0	M0	14
24279436	2017	White	60	23	0	One primary only	Yes	Unknown	IC	T1c	T1	p0	c0	14
835721	2000	White	44	217	0	One primary only	Yes	IV	IA	T1a	T1	N0	M0	15
10430539	1988	White	43	336	0	One primary only	Yes	Unknown	IA	T1a	T1	N0	M0	15
10585751	1992	White	47	320	0	One primary only	Yes	Unknown	IA	T1a	T1	N0	M0	15
21308141	1997	White	46	246	0	One primary only	Yes	Unknown	IA	T1a	T1	N0	M0	15
21391890	2003	White	43	42	1	One primary only	Yes	III	IA	T1a	T1	N0	M0	15
6017712	2004	White	52	179	0	One primary only	Yes	III	IA	T1a	T1	N0	M0	15
6404440	2014	White	62	56	0	One primary only	Yes	Unknown	IC	T1c	T1	N0	M0	15
11117134	2005	White	66	165	0	One primary only	Yes	Unknown	IA	T1a	T1	N0	M0	15
21469381	2008	White	60	122	0	One primary only	Yes	I	IA	T1a	T1	N0	M0	15
1403529	2016	White	59	31	0	One primary only	Yes	Unknown	IA	T1a	T1	p0	c0	15
1425204	2016	Asian or Pacific Islander	53	23	0	One primary only	Yes	Unknown	IA	T1a	T1	p0	c0	15
1433974	2016	Asian or Pacific Islander	55	26	0	One primary only	Yes	III	IA	T1a	T1	p0	c0	15
6495238	2017	White	84	19	0	One primary only	Yes	III	IA	T1a	T1	p0	c0	15
1505362	2018	Asian or Pacific Islander	55	4	0	One primary only	Yes	Unknown	IC	T1c	T1	N0	M0	15
17661647	2003	White	58	187	0	One primary only	Yes	III	IC	T1c	T1	N0	M0	16
30181941	2003	Black	26	191	0	One primary only	Yes	I	IA	T1a	T1	N0	M0	16
10880546	2009	White	48	114	0	One primary only	Yes	Unknown	IA	T1a	T1	N0	M0	16
15879844	2008	Asian or Pacific Islander	42	54	0	One primary only	Yes	II	IA	T1a	T1	N0	M0	16
6520297	2017	White	55	12	0	One primary only	Yes	Unknown	IA	T1a	T1	p0	c0	16
658209	1997	White	56	256	0	One primary only	Yes	III	IC	T1c	T1	N0	M0	17
5999289	2003	White	46	184	0	One primary only	Yes	III	IA	T1a	T1	N0	M0	17
6433349	2015	White	59	31	0	One primary only	Yes	IV	IA	T1a	T1	N0	M0	17
24288180	2017	Asian or Pacific Islander	49	21	0	One primary only	Yes	IV	IA	T1a	T1	c0	c0	17
16013465	2018	Asian or Pacific Islander	61	2	0	One primary only	Yes	Unknown	IC	T1c	T1	N0	M0	17
5483379	1988	White	49	366	1	One primary only	Yes	IV	IA	T1a	T1	N0	M0	18
15995981	2017	Asian or Pacific Islander	59	13	0	One primary only	Yes	III	IC	T1c	T1	p0	c0	18
718074	1997	White	51	55	1	One primary only	Yes	Unknown	IC	T1c	T1	N0	M0	20
849140	2002	White	44	197	0	One primary only	Yes	Unknown	IA	T1a	T1	N0	M0	20
5912705	2001	White	44	206	0	One primary only	Yes	Unknown	IA	T1a	T1	N0	M0	20
10537129	1991	White	51	335	0	One primary only	Yes	Unknown	IC	T1c	T1	N0	M0	20
10602213	1992	White	46	269	1	One primary only	Yes	Unknown	IA	T1a	T1	N0	M0	20
999795	2006	Asian or Pacific Islander	54	153	0	One primary only	Yes	III	IA	T1a	T1	N0	M0	20
1231379	2011	White	77	88	0	One primary only	Yes	IV	IA	T1a	T1	N0	M0	20
1274250	2013	Asian or Pacific Islander	51	71	0	One primary only	Yes	Unknown	IC	T1c	T1	N0	M0	20
6393299	2014	White	50	5	0	One primary only	Yes	III	IA	T1a	T1	N0	M0	20
17750864	2006	White	62	144	0	One primary only	Yes	III	IA	T1a	T1	N0	M0	20
17936809	2012	White	50	46	1	One primary only	Yes	III	IA	T1a	T1	N0	M0	20
24331823	2017	Black	47	12	0	One primary only	Yes	IV	IC	T1c	T1	p0	c0	20
11444808	2014	White	79	52	0	One primary only	Yes	III	IC	T1c	T1	N0	M0	21
30265918	2007	White	55	143	0	One primary only	Yes	II	IA	T1a	T1	N0	M0	21
5959706	2002	White	80	20	1	One primary only	Yes	III	IA	T1a	T1	N0	M0	22
28201609	2002	White	49	198	0	One primary only	Yes	II	IC	T1c	T1	N0	M0	22
24357477	2018	White	43	5	0	One primary only	Yes	Unknown	IA	T1a	T1	N0	M0	22
10953073	2001	White	59	153	1	One primary only	Yes	Unknown	IB	T1b	T1	N0	M0	23
11043885	2004	White	61	174	0	One primary only	Yes	Unknown	IC	T1c	T1	N0	M0	24
23945168	2009	White	33	110	0	One primary only	Yes	Unknown	IA	T1a	T1	N0	M0	24
10980514	2002	White	79	89	1	One primary only	Yes	Unknown	IA	T1a	T1	N0	M0	25
21368433	2001	White	76	179	1	One primary only	Yes	III	IA	T1a	T1	N0	M0	25
23386557	1995	White	40	13	1	One primary only	Yes	Unknown	IC	T1c	T1	N0	M0	25
23446106	1996	White	55	270	0	One primary only	Yes	Unknown	IA	T1a	T1	N0	M0	25
6022545	2004	White	33	177	0	One primary only	Yes	III	IC	T1c	T1	N0	M0	25
6350094	2013	White	49	10	0	One primary only	Yes	III	IA	T1a	T1	N0	M0	25
24022339	2011	White	46	89	0	One primary only	Yes	IV	IC	T1c	T1	N0	M0	25
1175041	2010	White	52	93	0	One primary only	Yes	III	IA	T1a	T1	N0	M0	26
15750247	1996	Asian or Pacific Islander	39	265	0	One primary only	Yes	IV	IC	T1c	T1	N0	M0	27
23581277	2000	White	44	216	0	One primary only	Yes	Unknown	IA	T1a	T1	N0	M0	28
1310352	2014	Asian or Pacific Islander	56	55	0	One primary only	Yes	IV	IC	T1c	T1	N0	M0	28
23849849	2007	White	59	135	0	One primary only	Yes	Unknown	IA	T1a	T1	N0	M0	28
24367197	2018	White	62	3	0	One primary only	Yes	Unknown	IC	T1c	T1	N0	M0	28
30023575	1994	White	25	288	0	One primary only	Yes	II	IA	T1a	T1	N0	M0	29
30228387	2005	White	52	69	0	One primary only	Yes	II	IA	T1a	T1	N0	M0	29
704534	1999	White	44	233	0	One primary only	Yes	Unknown	IA	T1a	T1	N0	M0	30
5615042	1992	White	68	120	1	One primary only	Yes	I	IC	T1c	T1	N0	M0	30
5731346	1995	White	40	277	0	One primary only	Yes	Unknown	IA	T1a	T1	N0	M0	30
10675036	1994	White	68	88	1	One primary only	Yes	III	IA	T1a	T1	N0	M0	30
10953079	2001	White	47	204	0	One primary only	Yes	Unknown	IA	T1a	T1	N0	M0	30
23598726	2001	White	70	141	1	One primary only	Yes	Unknown	IC	T1c	T1	N0	M0	30
23660822	2003	Asian or Pacific Islander	48	191	0	One primary only	Yes	IV	IA	T1a	T1	N0	M0	30
30052662	1996	White	54	269	0	One primary only	Yes	II	IA	T1a	T1	N0	M0	30
982443	2005	Asian or Pacific Islander	49	164	0	One primary only	Yes	Unknown	IC	T1c	T1	N0	M0	30
1040282	2007	Asian or Pacific Islander	46	143	0	One primary only	Yes	Unknown	IC	T1c	T1	N0	M0	30
1142411	2009	White	51	110	0	One primary only	Yes	Unknown	IC	T1c	T1	N0	M0	30
6123900	2007	White	56	112	1	One primary only	Yes	III	IA	T1a	T1	N0	M0	30
23962231	2010	White	42	105	0	One primary only	Yes	IV	IC	T1c	T1	N0	M0	30
28232815	2004	White	43	169	0	One primary only	Yes	II	IA	T1a	T1	N0	M0	30
30217826	2005	White	48	167	0	One primary only	Yes	Unknown	IA	T1a	T1	N0	M0	30
15922154	2012	Asian or Pacific Islander	49	78	0	One primary only	Yes	II	IA	T1a	T1	N0	M0	32
17900506	2011	White	66	89	0	One primary only	Yes	III	IA	T1a	T1	N0	M0	32
21410999	2005	White	67	163	0	One primary only	Yes	III	IA	T1a	T1	N0	M0	32
24197898	2015	White	61	44	0	One primary only	Yes	Unknown	IA	T1a	T1	N0	M0	32
24346692	2018	White	75	8	0	One primary only	Yes	Unknown	IC	T1c	T1	N0	M0	32
15958709	2014	Asian or Pacific Islander	47	54	0	One primary only	Yes	III	IC	T1c	T1	N0	M0	33
539201	1992	White	44	152	1	One primary only	Yes	II	IA	T1a	T1	N0	M0	35
5552259	1990	White	81	135	1	One primary only	Yes	Unknown	IA	T1a	T1	N0	M0	35
11020040	2003	White	54	186	0	One primary only	Yes	III	IA	T1a	T1	N0	M0	35
21370416	2002	White	47	201	0	One primary only	Yes	III	IC	T1c	T1	N0	M0	35
1039245	2007	White	39	17	1	One primary only	Yes	Unknown	IA	T1a	T1	N0	M0	35
1063600	2007	White	55	133	0	One primary only	Yes	Unknown	IA	T1a	T1	N0	M0	35
1139811	2009	White	53	110	0	One primary only	Yes	Unknown	IC	T1c	T1	N0	M0	35
6059612	2005	White	47	158	0	One primary only	Yes	Unknown	IA	T1a	T1	N0	M0	35
15948773	2014	Asian or Pacific Islander	53	55	0	One primary only	Yes	III	IA	T1a	T1	N0	M0	35
15971341	2015	Asian or Pacific Islander	49	22	1	One primary only	Yes	III	IC	T1c	T1	N0	M0	35
21523696	2011	White	54	85	0	One primary only	Yes	II	IA	T1a	T1	N0	M0	35
23931811	2009	White	53	21	1	One primary only	Yes	Unknown	IA	T1a	T1	N0	M0	35
28372865	2011	White	61	94	0	One primary only	Yes	II	IA	T1a	T1	N0	M0	35
11563751	2017	White	54	18	0	One primary only	Yes	Unknown	IA	T1a	T1	p0	c0	35
15989599	2017	White	46	17	0	One primary only	Yes	III	IA	T1a	T1	p0	c0	35
16014399	2018	Asian or Pacific Islander	34	4	0	One primary only	Yes	Unknown	IC	T1c	T1	N0	M0	37
30447734	2013	White	42	62	0	One primary only	Yes	II	IA	T1a	T1	N0	M0	38
10956042	2002	White	58	203	0	One primary only	Yes	Unknown	IC	T1c	T1	N0	M0	39
787607	2001	Asian or Pacific Islander	51	205	0	One primary only	Yes	Unknown	IA	T1a	T1	N0	M0	40
5592114	1991	White	70	78	1	One primary only	Yes	II	IA	T1a	T1	N0	M0	40
5655584	1993	White	50	307	0	One primary only	Yes	Unknown	IA	T1a	T1	N0	M0	40
10923722	2001	White	48	214	0	One primary only	Yes	III	IA	T1a	T1	N0	M0	40
17603646	2001	White	51	209	0	One primary only	Yes	Unknown	IA	T1a	T1	N0	M0	40
17605547	2002	White	48	200	0	One primary only	Yes	Unknown	IA	T1a	T1	N0	M0	40
23253780	1990	White	61	326	0	One primary only	Yes	II	IA	T1a	T1	N0	M0	40
30198893	2003	Black	57	182	0	One primary only	Yes	Unknown	IC	T1c	T1	N0	M0	40
1168833	2010	White	73	100	0	One primary only	Yes	Unknown	IA	T1a	T1	N0	M0	40
1234411	2012	White	56	81	0	One primary only	Yes	IV	IC	T1c	T1	N0	M0	40
1349460	2014	White	40	49	0	One primary only	Yes	IV	IC	T1c	T1	N0	M0	40
6078515	2006	White	50	148	0	One primary only	Yes	III	IA	T1a	T1	N0	M0	40
6389700	2014	White	50	53	0	One primary only	Yes	Unknown	IC	T1c	T1	N0	M0	40
11187102	2007	White	51	50	1	One primary only	Yes	III	IA	T1a	T1	N0	M0	40
11311924	2010	White	54	102	0	One primary only	Yes	Unknown	IA	T1a	T1	N0	M0	40
24108584	2013	Asian or Pacific Islander	77	66	0	One primary only	Yes	IV	IA	T1a	T1	N0	M0	40
24139566	2014	Asian or Pacific Islander	58	58	0	One primary only	Yes	IV	IC	T1c	T1	N0	M0	40
24240986	2016	White	44	33	0	One primary only	Yes	Unknown	IA	T1a	T1	p0	c0	40
15854071	2006	Asian or Pacific Islander	52	146	0	One primary only	Yes	III	IC	T1c	T1	N0	M0	42
23952523	2010	White	62	107	0	One primary only	Yes	IV	IA	T1a	T1	N0	M0	42
21582484	2015	White	63	40	1	One primary only	Yes	IV	IA	T1a	T1	N0	M0	43
814178	1999	White	40	237	0	One primary only	Yes	Unknown	IA	T1a	T1	N0	M0	45
910332	2002	White	59	196	0	One primary only	Yes	IV	IC	T1c	T1	N0	M0	45
5704121	1995	White	54	280	0	One primary only	Yes	Unknown	IA	T1a	T1	N0	M0	45
17266527	1989	White	77	236	1	One primary only	Yes	III	IA	T1a	T1	N0	M0	45
17477863	1997	White	45	256	0	One primary only	Yes	Unknown	IC	T1c	T1	N0	M0	45
17481157	1997	White	64	16	1	One primary only	Yes	Unknown	IC	T1c	T1	N0	M0	45
23519785	1999	White	51	238	0	One primary only	Yes	Unknown	IA	T1a	T1	N0	M0	45
1040784	2007	Asian or Pacific Islander	50	140	0	One primary only	Yes	IV	IA	T1a	T1	N0	M0	45
1158237	2010	White	63	105	0	One primary only	Yes	III	IA	T1a	T1	N0	M0	45
1254311	2012	White	71	70	0	One primary only	Yes	Unknown	IC	T1c	T1	N0	M0	45
6439767	2015	White	38	36	0	One primary only	Yes	Unknown	IA	T1a	T1	N0	M0	45
11425925	2014	White	37	58	0	One primary only	Yes	III	IB	T1b	T1	N0	M0	45
17983082	2014	White	47	58	0	One primary only	Yes	III	IA	T1a	T1	N0	M0	45
21511799	2010	White	46	22	1	One primary only	Yes	Unknown	IC	T1c	T1	N0	M0	45
23910359	2009	White	57	119	0	One primary only	Yes	Unknown	IC	T1c	T1	N0	M0	45
24018150	2011	White	46	90	0	One primary only	Yes	IV	IA	T1a	T1	N0	M0	45
24085927	2012	White	31	73	0	One primary only	Yes	Unknown	IC	T1c	T1	N0	M0	45
30305655	2008	White	56	127	0	One primary only	Yes	III	IC	T1c	T1	N0	M0	45
6001251	2003	White	33	184	0	One primary only	Yes	III	IA	T1a	T1	N0	M0	46
11549634	2016	White	45	25	0	One primary only	Yes	IV	IC	T1c	T1	p0	c0	46
11517531	2016	White	79	34	0	One primary only	Yes	III	IC	T1c	T1	p0	c0	47
6183240	2009	White	73	107	0	One primary only	Yes	Unknown	IC	T1c	T1	N0	M0	48
509951	1991	White	44	334	0	One primary only	Yes	Unknown	IA	T1a	T1	N0	M0	50
776352	1996	Asian or Pacific Islander	52	271	0	One primary only	Yes	Unknown	IC	T1c	T1	N0	M0	50
10738578	1995	White	43	277	0	One primary only	Yes	II	IA	T1a	T1	N0	M0	50
10931166	2001	White	36	212	0	One primary only	Yes	Unknown	IA	T1a	T1	N0	M0	50
10946125	2002	White	41	203	0	One primary only	Yes	Unknown	IB	T1b	T1	N0	M0	50
15706002	1991	Asian or Pacific Islander	58	333	0	One primary only	Yes	Unknown	IA	T1a	T1	N0	M0	50
17685574	2003	White	79	8	1	One primary only	Yes	Unknown	IA	T1a	T1	N0	M0	50
23608324	2001	Asian or Pacific Islander	50	208	0	One primary only	Yes	III	IA	T1a	T1	N0	M0	50
23686682	2003	Asian or Pacific Islander	44	185	0	One primary only	Yes	Unknown	IC	T1c	T1	N0	M0	50
1008034	2006	White	49	150	0	One primary only	Yes	Unknown	IC	T1c	T1	N0	M0	50
1174979	2010	Asian or Pacific Islander	38	103	0	One primary only	Yes	III	IA	T1a	T1	N0	M0	50
1289324	2013	Asian or Pacific Islander	57	66	0	One primary only	Yes	III	IA	T1a	T1	N0	M0	50
6157741	2008	White	45	120	0	One primary only	Yes	II	IC	T1c	T1	N0	M0	50
6210748	2009	White	67	112	0	One primary only	Yes	Unknown	IC	T1c	T1	N0	M0	50
6328709	2012	White	63	33	0	One primary only	Yes	III	IC	T1c	T1	N0	M0	50
17952226	2013	White	57	70	0	One primary only	Yes	Unknown	IC	T1c	T1	N0	M0	50
21435248	2006	White	47	37	0	One primary only	Yes	III	IA	T1a	T1	N0	M0	50
21540482	2012	White	60	77	0	One primary only	Yes	III	IC	T1c	T1	N0	M0	50
23716153	2004	White	48	174	0	One primary only	Yes	Unknown	IA	T1a	T1	N0	M0	50
24128678	2013	Asian or Pacific Islander	55	61	0	One primary only	Yes	Unknown	IC	T1c	T1	N0	M0	50
24173352	2014	White	60	49	0	One primary only	Yes	IV	IC	T1c	T1	N0	M0	50
30226241	2005	Black	55	166	0	One primary only	Yes	III	IA	T1a	T1	N0	M0	50
6460963	2016	White	56	34	0	One primary only	Yes	Unknown	IA	T1a	T1	p0	c0	50
15996315	2017	White	57	23	0	One primary only	Yes	IV	IA	T1a	T1	p0	c0	50
24244721	2016	White	44	32	0	One primary only	Yes	Unknown	IA	T1a	T1	p0	c0	50
1369282	2015	Asian or Pacific Islander	51	43	0	One primary only	Yes	III	IB	T1b	T1	N0	M0	52
15805867	2002	Asian or Pacific Islander	38	200	0	One primary only	Yes	Unknown	IC	T1c	T1	N0	M0	53
1209945	2011	Asian or Pacific Islander	42	90	0	One primary only	Yes	IV	IA	T1a	T1	N0	M0	53
24192138	2015	White	75	44	0	One primary only	Yes	IV	IA	T1a	T1	N0	M0	54
677974	1998	American Indian/Alaska Native	49	247	0	One primary only	Yes	Unknown	IA	T1a	T1	N0	M0	55
881872	2003	White	43	189	0	One primary only	Yes	Unknown	IA	T1a	T1	N0	M0	55
15735545	1995	Asian or Pacific Islander	54	287	0	One primary only	Yes	IV	IA	T1a	T1	N0	M0	55
15810214	2002	Asian or Pacific Islander	70	192	0	One primary only	Yes	IV	IC	T1c	T1	N0	M0	55
17560649	1999	White	45	239	0	One primary only	Yes	III	IA	T1a	T1	N0	M0	55
23362336	1994	White	67	244	1	One primary only	Yes	II	IA	T1a	T1	N0	M0	55
1367497	2015	White	53	37	1	One primary only	Yes	Unknown	IA	T1a	T1	N0	M0	55
17725003	2005	White	52	154	0	One primary only	Yes	II	IA	T1a	T1	N0	M0	55
17751216	2006	White	67	147	0	One primary only	Yes	Unknown	IA	T1a	T1	N0	M0	55
6483497	2016	White	33	28	0	One primary only	Yes	III	IC	T1c	T1	p0	c0	55
6497872	2017	White	53	19	0	One primary only	Yes	IV	IA	T1a	T1	p0	c0	55
6514837	2017	White	49	21	0	One primary only	Yes	Unknown	IA	T1a	T1	c0	c0	55
11527138	2016	White	67	18	1	One primary only	Yes	IV	IC	T1c	T1	p0	c0	55
1200027	2010	Asian or Pacific Islander	45	14	1	One primary only	Yes	IV	IA	T1a	T1	N0	M0	56
15949797	2014	Asian or Pacific Islander	49	53	1	One primary only	Yes	III	IA	T1a	T1	N0	M0	56
1410770	2016	White	70	21	0	One primary only	Yes	III	IC	T1c	T1	c0	c0	56
546961	1994	White	47	118	0	One primary only	Yes	Unknown	IC	T1c	T1	N0	M0	60
5606136	1992	White	68	112	1	One primary only	Yes	Unknown	IA	T1a	T1	N0	M0	60
5906777	2001	White	45	129	1	One primary only	Yes	Unknown	IB	T1b	T1	N0	M0	60
15720504	1993	Asian or Pacific Islander	52	306	0	One primary only	Yes	Unknown	IA	T1a	T1	N0	M0	60
17449748	1995	White	47	277	0	One primary only	Yes	II	IC	T1c	T1	N0	M0	60
28167886	1999	White	35	233	0	One primary only	Yes	Unknown	IA	T1a	T1	N0	M0	60
28206765	2002	White	60	193	0	One primary only	Yes	Unknown	IC	T1c	T1	N0	M0	60
30125427	2000	White	52	219	0	One primary only	Yes	III	IC	T1c	T1	N0	M0	60
1176320	2010	Asian or Pacific Islander	52	101	0	One primary only	Yes	IV	IC	T1c	T1	N0	M0	60
1181104	2010	White	55	43	1	One primary only	Yes	III	IA	T1a	T1	N0	M0	60
1197633	2010	Asian or Pacific Islander	52	91	0	One primary only	Yes	IV	IA	T1a	T1	N0	M0	60
1317267	2014	White	78	51	0	One primary only	Yes	IV	IC	T1c	T1	N0	M0	60
6215200	2009	White	62	109	0	One primary only	Yes	IV	IA	T1a	T1	N0	M0	60
6328517	2012	White	40	74	0	One primary only	Yes	IV	IC	T1c	T1	N0	M0	60
11296361	2010	American Indian/Alaska Native	48	101	0	One primary only	Yes	IV	IA	T1a	T1	N0	M0	60
24109919	2013	White	61	65	0	One primary only	Yes	Unknown	IC	T1c	T1	N0	M0	60
24157772	2014	White	44	53	0	One primary only	Yes	II	IC	T1c	T1	N0	M0	60
24181825	2015	White	40	47	0	One primary only	Yes	III	IC	T1c	T1	N0	M0	60
28332795	2007	White	62	24	1	One primary only	Yes	III	IC	T1c	T1	N0	M0	60
28476322	2014	White	57	48	0	One primary only	Yes	IV	IA	T1a	T1	N0	M0	60
30367101	2010	White	43	76	0	One primary only	Yes	III	IC	T1c	T1	N0	M0	60
1469057	2016	White	48	19	0	One primary only	Yes	IV	IC	T1c	T1	p0	c0	60
6498275	2017	White	54	18	0	One primary only	Yes	III	IC	T1c	T1	p0	c0	60
11365323	2012	White	74	79	0	One primary only	Yes	Unknown	IA	T1a	T1	N0	M0	61
17885591	2011	White	57	94	0	One primary only	Yes	Unknown	IA	T1a	T1	N0	M0	61
21468405	2008	White	54	123	0	One primary only	Yes	II	IA	T1a	T1	N0	M0	61
28529193	2016	White	45	10	1	One primary only	Yes	Unknown	IC	T1c	T1	p0	c0	62
6531899	2018	White	56	8	0	One primary only	Yes	Unknown	IC	T1c	T1	N0	M0	64
836600	2000	White	56	226	0	One primary only	Yes	III	IA	T1a	T1	N0	M0	65
10964997	2002	White	71	197	0	One primary only	Yes	II	IC	T1c	T1	N0	M0	65
15758736	1997	Asian or Pacific Islander	52	257	0	One primary only	Yes	Unknown	IA	T1a	T1	N0	M0	65
23595324	2001	White	57	79	1	One primary only	Yes	Unknown	IA	T1a	T1	N0	M0	65
23700939	2003	White	49	188	0	One primary only	Yes	Unknown	IA	T1a	T1	N0	M0	65
28153240	1998	White	44	248	0	One primary only	Yes	Unknown	IA	T1a	T1	N0	M0	65
1083157	2008	White	38	44	1	One primary only	Yes	Unknown	IC	T1c	T1	N0	M0	65
1181280	2010	White	51	96	0	One primary only	Yes	Unknown	IA	T1a	T1	N0	M0	65
1268169	2012	Asian or Pacific Islander	51	74	0	One primary only	Yes	IV	IC	T1c	T1	N0	M0	65
6311652	2012	White	56	75	0	One primary only	Yes	Unknown	IA	T1a	T1	N0	M0	65
11360007	2011	White	62	24	1	One primary only	Yes	IV	IA	T1a	T1	N0	M0	65
24134027	2014	White	51	59	0	One primary only	Yes	III	IC	T1c	T1	N0	M0	65
24161935	2014	White	65	52	0	One primary only	Yes	IV	IC	T1c	T1	N0	M0	65
24190641	2015	White	67	45	0	One primary only	Yes	IV	IA	T1a	T1	N0	M0	65
1452290	2017	Asian or Pacific Islander	41	19	0	One primary only	Yes	III	IC	T1c	T1	p0	c0	65
15867508	2007	Asian or Pacific Islander	51	132	0	One primary only	Yes	IV	IC	T1c	T1	N0	M0	67
24034526	2011	White	47	86	0	One primary only	Yes	IV	IA	T1a	T1	N0	M0	68
919291	2003	Asian or Pacific Islander	47	190	0	One primary only	Yes	Unknown	IA	T1a	T1	N0	M0	70
5626043	1993	White	69	111	1	One primary only	Yes	II	IA	T1a	T1	N0	M0	70
5796159	1998	White	34	27	0	One primary only	Yes	IV	IA	T1a	T1	N0	M0	70
10608308	1993	White	78	5	1	One primary only	Yes	Unknown	IA	T1a	T1	N0	M0	70
15701742	1991	Asian or Pacific Islander	59	238	1	One primary only	Yes	Unknown	IC	T1c	T1	N0	M0	70
15705769	1991	Asian or Pacific Islander	38	328	0	One primary only	Yes	II	IC	T1c	T1	N0	M0	70
15718318	1993	Asian or Pacific Islander	73	154	1	One primary only	Yes	II	IC	T1c	T1	N0	M0	70
17627895	2002	White	85	1	1	One primary only	Yes	IV	IC	T1c	T1	N0	M0	70
23346943	1993	White	52	303	0	One primary only	Yes	II	IA	T1a	T1	N0	M0	70
28213009	2003	White	49	20	1	One primary only	Yes	II	IC	T1c	T1	N0	M0	70
1068656	2008	Asian or Pacific Islander	57	130	0	One primary only	Yes	III	IA	T1a	T1	N0	M0	70
1177125	2010	Asian or Pacific Islander	41	101	0	One primary only	Yes	Unknown	IC	T1c	T1	N0	M0	70
6007808	2004	White	48	175	0	One primary only	Yes	IV	IA	T1a	T1	N0	M0	70
6067940	2005	White	71	157	0	One primary only	Yes	Unknown	IC	T1c	T1	N0	M0	70
6152605	2008	White	58	128	0	One primary only	Yes	Unknown	IA	T1a	T1	N0	M0	70
11302956	2010	White	56	102	0	One primary only	Yes	III	IA	T1a	T1	N0	M0	70
11324831	2011	White	62	87	0	One primary only	Yes	IV	IC	T1c	T1	N0	M0	70
17951805	2013	White	65	62	0	One primary only	Yes	III	IC	T1c	T1	N0	M0	70
17976470	2013	White	56	60	0	One primary only	Yes	III	IA	T1a	T1	N0	M0	70
21479853	2009	White	57	114	0	One primary only	Yes	III	IA	T1a	T1	N0	M0	70
21574523	2015	White	51	47	0	One primary only	Yes	III	IC	T1c	T1	N0	M0	70
23779916	2006	White	73	154	0	One primary only	Yes	II	IA	T1a	T1	N0	M0	70
24029648	2011	Asian or Pacific Islander	40	87	0	One primary only	Yes	IV	IA	T1a	T1	N0	M0	70
24102866	2013	Asian or Pacific Islander	53	67	0	One primary only	Yes	IV	IC	T1c	T1	N0	M0	70
24180380	2015	White	45	47	0	One primary only	Yes	Unknown	IA	T1a	T1	N0	M0	70
30269385	2007	White	53	143	0	One primary only	Yes	III	IA	T1a	T1	N0	M0	70
30462810	2014	Asian or Pacific Islander	45	7	0	One primary only	Yes	III	IC	T1c	T1	N0	M0	70
30510224	2015	White	59	36	0	One primary only	Yes	II	IA	T1a	T1	N0	M0	70
6495380	2017	White	66	22	0	One primary only	Yes	Unknown	IA	T1a	T1	p0	c0	70
30556682	2017	White	43	16	0	One primary only	Yes	Unknown	IC	T1c	T1	p0	c0	70
16003878	2018	Asian or Pacific Islander	46	11	0	One primary only	Yes	Unknown	IC	T1c	T1	N0	M0	70
24332527	2018	White	56	11	0	One primary only	Yes	Unknown	IA	T1a	T1	N0	M0	70
24367843	2018	White	67	2	0	One primary only	Yes	Unknown	IA	T1a	T1	N0	M0	70
30231442	2005	White	51	159	0	One primary only	Yes	III	INOS	T1	T1	N0	M0	72
11492843	2015	White	48	45	0	One primary only	Yes	IV	IC	T1c	T1	N0	M0	73
30301582	2007	Asian or Pacific Islander	61	142	0	One primary only	Yes	III	IA	T1a	T1	N0	M0	74
10980516	2002	White	56	16	1	One primary only	Yes	Unknown	IA	T1a	T1	N0	M0	75
23350598	1993	White	39	302	0	One primary only	Yes	Unknown	IA	T1a	T1	N0	M0	75
23568277	2000	Asian or Pacific Islander	47	140	1	One primary only	Yes	Unknown	IC	T1c	T1	N0	M0	75
11286944	2010	White	56	102	0	One primary only	Yes	Unknown	IA	T1a	T1	N0	M0	75
11356769	2012	White	43	83	0	One primary only	Yes	IV	IA	T1a	T1	N0	M0	75
17809317	2008	White	60	123	0	One primary only	Yes	Unknown	IA	T1a	T1	N0	M0	75
24118989	2013	White	79	63	0	One primary only	Yes	IV	IC	T1c	T1	N0	M0	75
30403526	2012	Asian or Pacific Islander	69	82	0	One primary only	Yes	III	IC	T1c	T1	N0	M0	75
30516084	2015	White	49	22	1	One primary only	Yes	III	IC	T1c	T1	N0	M0	75
11626094	2018	White	56	4	0	One primary only	Yes	Unknown	IA	T1a	T1	N0	M0	75
28180182	2000	White	51	219	0	One primary only	Yes	III	IC	T1c	T1	N0	M0	77
24044098	2012	White	55	83	0	One primary only	Yes	IV	IA	T1a	T1	N0	M0	77
30374822	2011	Black	55	12	1	One primary only	Yes	Unknown	IA	T1a	T1	N0	M0	77
15995423	2017	White	65	20	0	One primary only	Yes	IV	IC	T1c	T1	p0	c0	77
18036999	2016	White	82	35	0	One primary only	Yes	III	IA	T1a	T1	p0	c0	77
30251613	2006	White	39	149	0	One primary only	Yes	Unknown	IC	T1c	T1	N0	M0	78
28477195	2015	White	59	47	0	One primary only	Yes	IV	IA	T1a	T1	N0	M0	79
445205	1990	White	64	229	1	One primary only	Yes	Unknown	IA	T1a	T1	N0	M0	80
619395	1995	White	40	283	0	One primary only	Yes	IV	IA	T1a	T1	N0	M0	80
5878774	2000	White	62	224	0	One primary only	Yes	III	IA	T1a	T1	N0	M0	80
5920265	2001	White	73	134	1	One primary only	Yes	III	IC	T1c	T1	N0	M0	80
10628170	1993	White	46	302	0	One primary only	Yes	Unknown	IA	T1a	T1	N0	M0	80
10869902	2000	White	66	224	0	One primary only	Yes	Unknown	IA	T1a	T1	N0	M0	80
15788657	2000	Asian or Pacific Islander	41	217	0	One primary only	Yes	II	IC	T1c	T1	N0	M0	80
1070117	2007	White	67	134	0	One primary only	Yes	IV	IC	T1c	T1	N0	M0	80
1158810	2010	Asian or Pacific Islander	44	99	0	One primary only	Yes	IV	IA	T1a	T1	N0	M0	80
1197720	2011	Asian or Pacific Islander	24	89	0	One primary only	Yes	IV	IC	T1c	T1	N0	M0	80
1352186	2015	Asian or Pacific Islander	43	47	0	One primary only	Yes	III	IA	T1a	T1	N0	M0	80
6021333	2004	White	41	170	0	One primary only	Yes	III	IA	T1a	T1	N0	M0	80
6065045	2005	White	52	156	0	One primary only	Yes	Unknown	IA	T1a	T1	N0	M0	80
6336280	2013	White	60	66	0	One primary only	Yes	Unknown	IA	T1a	T1	N0	M0	80
6409195	2014	White	63	44	0	One primary only	Yes	IV	IA	T1a	T1	N0	M0	80
6430686	2015	White	50	38	0	One primary only	Yes	Unknown	IC	T1c	T1	N0	M0	80
11131358	2006	White	50	152	0	One primary only	Yes	III	IA	T1a	T1	N0	M0	80
11365934	2012	White	28	82	0	One primary only	Yes	III	IC	T1c	T1	N0	M0	80
11480423	2015	White	59	45	0	One primary only	Yes	IV	IC	T1c	T1	N0	M0	80
15836700	2005	Asian or Pacific Islander	49	167	0	One primary only	Yes	III	IA	T1a	T1	N0	M0	80
15849678	2006	Asian or Pacific Islander	49	155	0	One primary only	Yes	II	IC	T1c	T1	N0	M0	80
15903196	2010	Asian or Pacific Islander	62	98	0	One primary only	Yes	II	IA	T1a	T1	N0	M0	80
17879176	2010	White	45	96	0	One primary only	Yes	IV	IA	T1a	T1	N0	M0	80
21486115	2009	White	55	115	0	One primary only	Yes	II	IA	T1a	T1	N0	M0	80
21521608	2011	White	75	36	1	One primary only	Yes	Unknown	IA	T1a	T1	N0	M0	80
23861690	2008	White	55	130	0	One primary only	Yes	Unknown	IA	T1a	T1	N0	M0	80
30351887	2010	White	41	19	0	One primary only	Yes	III	IC	T1c	T1	N0	M0	80
24358079	2018	White	49	5	0	One primary only	Yes	Unknown	IC	T1c	T1	N0	M0	80
1477212	2017	White	46	13	0	One primary only	Yes	Unknown	IA	T1a	T1	p0	c0	82
24323542	2017	Asian or Pacific Islander	36	14	0	One primary only	Yes	IV	IC	T1c	T1	p0	c0	82
23906588	2009	White	61	119	0	One primary only	Yes	IV	IC	T1c	T1	N0	M0	83
23928324	2009	White	36	114	0	One primary only	Yes	IV	IA	T1a	T1	N0	M0	83
28479495	2015	White	57	38	0	One primary only	Yes	III	IA	T1a	T1	N0	M0	83
11617532	2018	Black	44	2	0	One primary only	Yes	Unknown	IC	T1c	T1	N0	M0	83
734534	1999	White	68	215	1	One primary only	Yes	Unknown	IA	T1a	T1	N0	M0	85
1374561	2015	White	32	35	1	One primary only	Yes	IV	IC	T1c	T1	N0	M0	85
17914906	2011	White	48	92	0	One primary only	Yes	II	IC	T1c	T1	N0	M0	85
1469660	2017	Asian or Pacific Islander	81	13	0	One primary only	Yes	Unknown	IA	T1a	T1	p0	c0	85
11547078	2016	White	48	25	0	One primary only	Yes	Unknown	IC	T1c	T1	p0	c0	85
15991715	2017	Asian or Pacific Islander	48	18	0	One primary only	Yes	IV	IC	T1c	T1	p0	c0	85
21636621	2017	White	70	12	0	One primary only	Yes	III	IA	T1a	T1	p0	c0	85
24274226	2016	White	64	10	1	One primary only	Yes	Unknown	IC	T1c	T1	p0	c0	85
15875512	2008	Asian or Pacific Islander	55	125	0	One primary only	Yes	III	IC	T1c	T1	N0	M0	86
1179995	2010	White	39	99	0	One primary only	Yes	Unknown	IC	T1c	T1	N0	M0	87
24336442	2018	White	57	10	0	One primary only	Yes	Unknown	INOS	T1	T1	N0	M0	87
10917434	2000	White	41	218	0	One primary only	Yes	II	IA	T1a	T1	N0	M0	88
18010415	2014	White	68	49	0	One primary only	Yes	III	IA	T1a	T1	N0	M0	88
11469787	2015	White	57	47	0	One primary only	Yes	III	IA	T1a	T1	N0	M0	89
24154979	2014	White	80	49	0	One primary only	Yes	IV	IC	T1c	T1	N0	M0	89
711491	1995	White	46	22	1	One primary only	Yes	III	IC	T1c	T1	N0	M0	90
5661536	1993	White	60	25	1	One primary only	Yes	III	IA	T1a	T1	N0	M0	90
5991054	2003	White	47	190	0	One primary only	Yes	IV	IA	T1a	T1	N0	M0	90
10598899	1992	White	50	315	0	One primary only	Yes	Unknown	IC	T1c	T1	N0	M0	90
10927130	2000	White	54	221	0	One primary only	Yes	IV	IA	T1a	T1	N0	M0	90
17484648	1996	White	71	269	0	One primary only	Yes	III	IB	T1b	T1	N0	M0	90
21329523	1999	White	50	235	0	One primary only	Yes	Unknown	IA	T1a	T1	N0	M0	90
23256784	1990	White	49	338	0	One primary only	Yes	III	IC	T1c	T1	N0	M0	90
23629471	2001	White	81	113	1	One primary only	Yes	Unknown	IA	T1a	T1	N0	M0	90
30021113	1994	White	61	288	1	One primary only	Yes	Unknown	IA	T1a	T1	N0	M0	90
30189960	2003	White	57	39	1	One primary only	Yes	II	IA	T1a	T1	N0	M0	90
951793	2004	White	64	178	0	One primary only	Yes	III	IA	T1a	T1	N0	M0	90
1213996	2011	Asian or Pacific Islander	52	44	0	One primary only	Yes	Unknown	IA	T1a	T1	N0	M0	90
1248384	2012	White	65	12	1	One primary only	Yes	IV	IC	T1c	T1	N0	M0	90
6066743	2005	White	69	161	0	One primary only	Yes	IV	IC	T1c	T1	N0	M0	90
6395786	2014	White	59	49	0	One primary only	Yes	Unknown	IC	T1c	T1	N0	M0	90
11327167	2011	White	43	10	1	One primary only	Yes	III	IC	T1c	T1	N0	M0	90
15863670	2007	Asian or Pacific Islander	73	25	1	One primary only	Yes	III	IC	T1c	T1	N0	M0	90
21405089	2004	American Indian/Alaska Native	53	174	0	One primary only	Yes	III	IC	T1c	T1	N0	M0	90
21569655	2014	White	52	45	1	One primary only	Yes	III	IA	T1a	T1	N0	M0	90
23842032	2007	American Indian/Alaska Native	38	136	0	One primary only	Yes	Unknown	IA	T1a	T1	N0	M0	90
23889546	2008	White	41	122	0	One primary only	Yes	Unknown	IC	T1c	T1	N0	M0	90
24073572	2012	White	69	76	0	One primary only	Yes	Unknown	IA	T1a	T1	N0	M0	90
30228256	2005	White	32	163	0	One primary only	Yes	I	IC	T1c	T1	N0	M0	90
6481331	2016	White	77	35	0	One primary only	Yes	III	IC	T1c	T1	p0	c0	90
11517236	2016	White	56	35	0	One primary only	Yes	III	IC	T1c	T1	p0	c0	90
18080388	2017	White	69	12	0	One primary only	Yes	IV	IA	T1a	T1	p0	c0	90
6530306	2018	White	55	2	0	One primary only	Yes	Unknown	IC	T1c	T1	N0	M0	90
18133179	2018	White	41	4	0	One primary only	Yes	Unknown	IA	T1a	T1	N0	M0	90
17957460	2014	White	42	59	0	One primary only	Yes	IV	IA	T1a	T1	N0	M0	91
28228798	2004	White	45	173	0	One primary only	Yes	II	IC	T1c	T1	N0	M0	92
18064697	2016	White	46	29	0	One primary only	Yes	IV	IC	T1c	T1	p0	c0	93
497482	1992	White	51	260	1	One primary only	Yes	I	IA	T1a	T1	N0	M0	95
10513523	1990	White	44	66	1	One primary only	Yes	Unknown	IA	T1a	T1	N0	M0	95
17255295	1988	White	49	365	0	One primary only	Yes	Unknown	IA	T1a	T1	N0	M0	95
30128190	1999	White	61	21	1	One primary only	Yes	III	IC	T1c	T1	N0	M0	95
1327746	2014	White	62	16	0	One primary only	Yes	II	IA	T1a	T1	N0	M0	95
11260299	2009	White	61	111	0	One primary only	Yes	III	IA	T1a	T1	N0	M0	95
15910490	2012	Asian or Pacific Islander	54	80	0	One primary only	Yes	IV	IC	T1c	T1	N0	M0	95
24053327	2012	White	53	77	1	One primary only	Yes	Unknown	IC	T1c	T1	N0	M0	95
24156747	2014	White	48	53	0	One primary only	Yes	IV	IC	T1c	T1	N0	M0	95
30294933	2008	White	52	129	0	One primary only	Yes	III	IA	T1a	T1	N0	M0	95
6493856	2017	White	51	20	0	One primary only	Yes	Unknown	IA	T1a	T1	p0	c0	95
18077537	2017	White	52	20	0	One primary only	Yes	Unknown	IA	T1a	T1	p0	c0	95
21626084	2017	White	55	14	0	One primary only	Yes	III	IC	T1c	T1	p0	c0	95
6545282	2018	White	45	1	0	One primary only	Yes	Unknown	IC	T1c	T1	N0	M0	95
24338691	2018	White	53	9	0	One primary only	Yes	Unknown	IA	T1a	T1	N0	M0	95
30209554	2004	White	60	168	0	One primary only	Yes	Unknown	IC	T1c	T1	N0	M0	96
6295440	2011	Black	40	3	0	One primary only	Yes	III	IA	T1a	T1	N0	M0	97
15956811	2014	Asian or Pacific Islander	66	48	0	One primary only	Yes	II	IB	T1b	T1	N0	M0	97
11491517	2015	White	64	39	0	One primary only	Yes	IV	IC	T1c	T1	N0	M0	98
21515570	2011	White	71	94	0	One primary only	Yes	III	IA	T1a	T1	N0	M0	98
24054785	2012	White	45	80	0	One primary only	Yes	IV	IC	T1c	T1	N0	M0	98
6502950	2017	White	47	3	0	One primary only	Yes	III	IA	T1a	T1	p0	c0	98
17993662	2014	White	46	52	0	One primary only	Yes	III	IC	T1c	T1	N0	M0	99
640660	1994	Asian or Pacific Islander	57	221	1	One primary only	Yes	II	IC	T1c	T1	N0	M0	100
703696	1998	Asian or Pacific Islander	38	242	0	One primary only	Yes	III	IA	T1a	T1	N0	M0	100
835102	2000	Asian or Pacific Islander	38	225	0	One primary only	Yes	Unknown	IA	T1a	T1	N0	M0	100
876547	2002	Asian or Pacific Islander	48	195	0	One primary only	Yes	Unknown	IA	T1a	T1	N0	M0	100
10484548	1989	White	50	353	0	One primary only	Yes	Unknown	IA	T1a	T1	N0	M0	100
10594960	1992	White	84	65	1	One primary only	Yes	III	IA	T1a	T1	N0	M0	100
15809995	2002	Asian or Pacific Islander	46	34	1	One primary only	Yes	Unknown	IA	T1a	T1	N0	M0	100
17526831	1998	White	63	243	0	One primary only	Yes	II	IA	T1a	T1	N0	M0	100
23289679	1991	Asian or Pacific Islander	58	53	1	One primary only	Yes	Unknown	IA	T1a	T1	N0	M0	100
28152849	1998	White	67	105	1	One primary only	Yes	Unknown	IA	T1a	T1	N0	M0	100
29946847	1989	White	41	355	0	One primary only	Yes	Unknown	IA	T1a	T1	N0	M0	100
992892	2005	White	63	158	0	One primary only	Yes	Unknown	IC	T1c	T1	N0	M0	100
1083145	2008	Asian or Pacific Islander	32	126	0	One primary only	Yes	Unknown	IA	T1a	T1	N0	M0	100
1134698	2009	White	67	105	0	One primary only	Yes	Unknown	IA	T1a	T1	N0	M0	100
1229787	2011	White	58	84	0	One primary only	Yes	Unknown	IC	T1c	T1	N0	M0	100
1280318	2013	White	37	18	1	One primary only	Yes	III	IA	T1a	T1	N0	M0	100
6111940	2007	White	51	135	0	One primary only	Yes	I	IA	T1a	T1	N0	M0	100
6311669	2012	White	83	67	1	One primary only	Yes	Unknown	IA	T1a	T1	N0	M0	100
6395615	2014	White	29	24	1	One primary only	Yes	Unknown	IC	T1c	T1	N0	M0	100
11363115	2012	White	60	43	1	One primary only	Yes	II	IA	T1a	T1	N0	M0	100
17727600	2006	White	62	153	0	One primary only	Yes	III	IC	T1c	T1	N0	M0	100
21582519	2015	American Indian/Alaska Native	54	44	0	One primary only	Yes	IV	IC	T1c	T1	N0	M0	100
23888338	2008	White	59	129	0	One primary only	Yes	IV	IC	T1c	T1	N0	M0	100
23905639	2009	White	62	119	0	One primary only	Yes	IV	IC	T1c	T1	N0	M0	100
24111004	2013	White	57	44	1	One primary only	Yes	IV	IC	T1c	T1	N0	M0	100
24121548	2013	White	58	63	0	One primary only	Yes	I	IC	T1c	T1	N0	M0	100
24143768	2014	White	81	56	0	One primary only	Yes	IV	IC	T1c	T1	N0	M0	100
28346887	2008	White	69	120	0	One primary only	Yes	III	IC	T1c	T1	N0	M0	100
30206024	2004	Black	56	178	0	One primary only	Yes	IV	IB	T1b	T1	N0	M0	100
30436204	2013	White	67	70	0	One primary only	Yes	II	IA	T1a	T1	N0	M0	100
11591962	2017	White	63	15	0	One primary only	Yes	Unknown	IC	T1c	T1	p0	c0	100
18076303	2017	White	51	18	0	One primary only	Yes	IV	IC	T1c	T1	p0	c0	100
18085365	2017	White	47	18	0	One primary only	Yes	Unknown	IC	T1c	T1	p0	c0	100
24245566	2016	White	55	31	0	One primary only	Yes	Unknown	IC	T1c	T1	p0	c0	100
28526172	2017	White	68	12	0	One primary only	Yes	III	IC	T1c	T1	p0	c0	100
30591313	2018	Black	42	10	0	One primary only	Yes	Unknown	IC	T1c	T1	N0	M0	100
1423641	2016	White	73	26	0	One primary only	Yes	Unknown	IC	T1c	T1	p0	c0	102
24102664	2013	White	60	68	0	One primary only	Yes	IV	IC	T1c	T1	N0	M0	103
1391771	2015	White	47	36	0	One primary only	Yes	III	IA	T1a	T1	N0	M0	105
17790623	2008	White	52	15	1	One primary only	Yes	II	IC	T1c	T1	N0	M0	105
30464515	2014	Asian or Pacific Islander	32	51	0	One primary only	Yes	IV	IC	T1c	T1	N0	M0	105
1429593	2016	Asian or Pacific Islander	54	25	0	One primary only	Yes	III	IC	T1c	T1	p0	c0	105
1483001	2017	White	55	14	0	One primary only	Yes	Unknown	IC	T1c	T1	p0	c0	105
11517476	2016	Black	47	35	0	One primary only	Yes	IV	IA	T1a	T1	p0	c0	105
24346867	2018	White	68	8	0	One primary only	Yes	Unknown	IC	T1c	T1	N0	M0	105
15745615	1996	Asian or Pacific Islander	68	17	1	One primary only	Yes	IV	IC	T1c	T1	N0	M0	107
17963446	2014	White	44	58	0	One primary only	Yes	IV	IA	T1a	T1	N0	M0	107
769892	1996	White	40	269	0	One primary only	Yes	Unknown	IA	T1a	T1	N0	M0	110
5545700	1990	White	55	338	0	One primary only	Yes	II	IC	T1c	T1	N0	M0	110
10736242	1995	White	62	277	0	One primary only	Yes	Unknown	IA	T1a	T1	N0	M0	110
15760819	1997	Asian or Pacific Islander	60	35	1	One primary only	Yes	IV	IC	T1c	T1	N0	M0	110
15801466	2001	Asian or Pacific Islander	52	210	0	One primary only	Yes	II	IA	T1a	T1	N0	M0	110
17518381	1999	White	52	237	0	One primary only	Yes	Unknown	IC	T1c	T1	N0	M0	110
21309411	1997	American Indian/Alaska Native	54	49	1	One primary only	Yes	I	IC	T1c	T1	N0	M0	110
23629602	2002	White	44	201	0	One primary only	Yes	IV	IC	T1c	T1	N0	M0	110
23667290	2002	White	59	174	1	One primary only	Yes	I	IC	T1c	T1	N0	M0	110
30026995	1994	White	44	295	0	One primary only	Yes	III	IA	T1a	T1	N0	M0	110
30176630	2002	White	43	28	1	One primary only	Yes	III	IC	T1c	T1	N0	M0	110
968679	2005	Asian or Pacific Islander	53	167	0	One primary only	Yes	IV	IC	T1c	T1	N0	M0	110
1243489	2012	White	38	64	0	One primary only	Yes	Unknown	IC	T1c	T1	N0	M0	110
1268357	2012	Asian or Pacific Islander	60	19	0	One primary only	Yes	Unknown	IC	T1c	T1	N0	M0	110
1346065	2014	White	54	43	0	One primary only	Yes	III	IB	T1b	T1	N0	M0	110
1357089	2015	White	66	45	0	One primary only	Yes	Unknown	IA	T1a	T1	N0	M0	110
6199487	2009	White	52	67	0	One primary only	Yes	Unknown	IA	T1a	T1	N0	M0	110
6347266	2013	White	55	69	0	One primary only	Yes	III	IA	T1a	T1	N0	M0	110
6430081	2015	White	53	39	0	One primary only	Yes	Unknown	IC	T1c	T1	N0	M0	110
11062559	2004	White	79	168	0	One primary only	Yes	II	INOS	T1	T1	N0	M0	110
15925705	2012	Asian or Pacific Islander	54	79	0	One primary only	Yes	III	IA	T1a	T1	N0	M0	110
17673565	2004	White	56	21	1	One primary only	Yes	Unknown	IC	T1c	T1	N0	M0	110
17673598	2004	White	44	59	1	One primary only	Yes	Unknown	IC	T1c	T1	N0	M0	110
17846076	2009	White	62	111	0	One primary only	Yes	IV	IC	T1c	T1	N0	M0	110
21452705	2007	White	44	138	0	One primary only	Yes	Unknown	IC	T1c	T1	N0	M0	110
23752706	2005	White	58	163	0	One primary only	Yes	IV	IC	T1c	T1	N0	M0	110
23812429	2006	Asian or Pacific Islander	44	145	0	One primary only	Yes	IV	IA	T1a	T1	N0	M0	110
24005249	2011	White	51	50	1	One primary only	Yes	Unknown	IA	T1a	T1	N0	M0	110
24064710	2012	White	52	78	0	One primary only	Yes	Unknown	IC	T1c	T1	N0	M0	110
24123371	2013	White	50	62	0	One primary only	Yes	IV	IC	T1c	T1	N0	M0	110
24212354	2015	Asian or Pacific Islander	52	39	0	One primary only	Yes	IV	IC	T1c	T1	N0	M0	110
28403169	2011	White	56	90	0	One primary only	Yes	III	IA	T1a	T1	N0	M0	110
30310692	2008	Asian or Pacific Islander	49	69	0	One primary only	Yes	III	IA	T1a	T1	N0	M0	110
1424137	2016	White	32	31	0	One primary only	Yes	III	IA	T1a	T1	c0	c0	110
11553654	2017	White	61	20	0	One primary only	Yes	IV	IA	T1a	T1	p0	c0	110
30558873	2017	White	56	19	0	One primary only	Yes	III	IC	T1c	T1	p0	c0	110
28540987	2018	White	78	1	0	One primary only	Yes	Unknown	IC	T1c	T1	N0	M0	110
6424168	2015	White	54	45	0	One primary only	Yes	Unknown	IA	T1a	T1	N0	M0	112
23975891	2010	White	58	73	1	One primary only	Yes	IV	IC	T1c	T1	N0	M0	112
5535758	1990	White	47	347	0	One primary only	Yes	Unknown	IA	T1a	T1	N0	M0	115
6076178	2006	White	55	154	0	One primary only	Yes	Unknown	IA	T1a	T1	N0	M0	115
6131152	2007	White	57	134	0	One primary only	Yes	III	IA	T1a	T1	N0	M0	115
6420359	2015	White	70	39	0	One primary only	Yes	IV	IC	T1c	T1	N0	M0	115
11400539	2013	White	64	56	1	One primary only	Yes	III	IC	T1c	T1	N0	M0	115
15841153	2005	Asian or Pacific Islander	54	157	0	One primary only	Yes	III	IC	T1c	T1	N0	M0	115
15893995	2009	Asian or Pacific Islander	70	27	1	One primary only	Yes	III	IA	T1a	T1	N0	M0	115
17671707	2004	White	85	82	1	One primary only	Yes	Unknown	IA	T1a	T1	N0	M0	115
23775092	2006	White	63	155	0	One primary only	Yes	Unknown	IA	T1a	T1	N0	M0	115
24119037	2013	White	61	63	0	One primary only	Yes	Unknown	IA	T1a	T1	N0	M0	115
28327318	2007	White	66	140	0	One primary only	Yes	II	IA	T1a	T1	N0	M0	115
30305449	2008	White	65	36	0	One primary only	Yes	III	IA	T1a	T1	N0	M0	115
6472935	2016	White	64	24	0	One primary only	Yes	Unknown	IA	T1a	T1	c0	c0	115
15989750	2017	Asian or Pacific Islander	48	19	0	One primary only	Yes	III	IC	T1c	T1	p0	c0	115
24301227	2017	White	52	18	1	One primary only	Yes	IV	IA	T1a	T1	c0	c0	115
28522028	2017	White	64	14	0	One primary only	Yes	III	IA	T1a	T1	p0	c0	115
1523819	2018	White	58	3	0	One primary only	Yes	Unknown	IC	T1c	T1	N0	M0	115
24356115	2018	Asian or Pacific Islander	47	5	0	One primary only	Yes	Unknown	IC	T1c	T1	N0	M0	115
24228649	2016	Asian or Pacific Islander	38	16	1	One primary only	Yes	IV	IC	T1c	T1	p0	c0	117
438512	1989	White	44	25	1	One primary only	Yes	Unknown	IA	T1a	T1	N0	M0	120
477700	1988	White	61	255	1	One primary only	Yes	III	IA	T1a	T1	N0	M0	120
519160	1989	White	46	359	0	One primary only	Yes	II	IC	T1c	T1	N0	M0	120
535802	1994	Asian or Pacific Islander	47	37	1	One primary only	Yes	Unknown	IC	T1c	T1	N0	M0	120
614583	1993	White	83	29	1	One primary only	Yes	Unknown	IC	T1c	T1	N0	M0	120
770519	1998	Asian or Pacific Islander	52	249	0	One primary only	Yes	Unknown	IA	T1a	T1	N0	M0	120
5807332	1998	Asian or Pacific Islander	47	243	0	One primary only	Yes	III	IC	T1c	T1	N0	M0	120
10623371	1993	White	51	34	1	One primary only	Yes	II	IA	T1a	T1	N0	M0	120
15681097	1988	Asian or Pacific Islander	34	78	1	One primary only	Yes	Unknown	IA	T1a	T1	N0	M0	120
15694670	1990	White	66	151	1	One primary only	Yes	Unknown	IA	T1a	T1	N0	M0	120
15741208	1995	White	69	239	1	One primary only	Yes	II	IA	T1a	T1	N0	M0	120
17622423	2002	White	56	199	0	One primary only	Yes	III	IC	T1c	T1	N0	M0	120
23451072	1996	White	51	265	0	One primary only	Yes	Unknown	IC	T1c	T1	N0	M0	120
30145765	2001	White	42	212	0	One primary only	Yes	Unknown	IC	T1c	T1	N0	M0	120
30149496	2001	White	47	205	0	One primary only	Yes	III	IC	T1c	T1	N0	M0	120
1007337	2006	Black	65	24	1	One primary only	Yes	II	IA	T1a	T1	N0	M0	120
1117391	2009	White	60	117	0	One primary only	Yes	II	IC	T1c	T1	N0	M0	120
1210112	2011	Asian or Pacific Islander	54	87	1	One primary only	Yes	IV	IA	T1a	T1	N0	M0	120
1284759	2013	White	59	42	0	One primary only	Yes	III	IB	T1b	T1	N0	M0	120
1307622	2013	Asian or Pacific Islander	59	27	1	One primary only	Yes	Unknown	IA	T1a	T1	N0	M0	120
6162928	2008	White	64	122	0	One primary only	Yes	II	IA	T1a	T1	N0	M0	120
6242616	2010	White	61	103	0	One primary only	Yes	II	IA	T1a	T1	N0	M0	120
6292034	2011	White	68	88	0	One primary only	Yes	IV	IA	T1a	T1	N0	M0	120
6344886	2013	White	55	68	0	One primary only	Yes	III	IA	T1a	T1	N0	M0	120
6370094	2013	White	50	16	1	One primary only	Yes	Unknown	IC	T1c	T1	N0	M0	120
11067355	2004	White	68	174	0	One primary only	Yes	II	IA	T1a	T1	N0	M0	120
11114035	2006	White	67	146	0	One primary only	Yes	Unknown	IA	T1a	T1	N0	M0	120
11139473	2006	White	50	150	0	One primary only	Yes	III	IC	T1c	T1	N0	M0	120
11225917	2007	White	63	8	1	One primary only	Yes	II	IC	T1c	T1	N0	M0	120
11427593	2013	White	50	60	0	One primary only	Yes	III	IC	T1c	T1	N0	M0	120
15960335	2015	Asian or Pacific Islander	69	42	0	One primary only	Yes	IV	IC	T1c	T1	N0	M0	120
17685300	2004	White	62	125	1	One primary only	Yes	III	IA	T1a	T1	N0	M0	120
17726177	2006	Asian or Pacific Islander	45	151	0	One primary only	Yes	IV	IC	T1c	T1	N0	M0	120
17872675	2010	White	56	104	0	One primary only	Yes	IV	IC	T1c	T1	N0	M0	120
21488755	2009	White	38	53	1	One primary only	Yes	III	IC	T1c	T1	N0	M0	120
23774167	2005	White	61	158	0	One primary only	Yes	III	IA	T1a	T1	N0	M0	120
23814385	2006	White	50	30	1	One primary only	Yes	Unknown	IA	T1a	T1	N0	M0	120
23860626	2008	White	48	131	0	One primary only	Yes	Unknown	IA	T1a	T1	N0	M0	120
23882169	2008	White	48	41	1	One primary only	Yes	Unknown	IC	T1c	T1	N0	M0	120
24050379	2012	White	74	34	1	One primary only	Yes	IV	IC	T1c	T1	N0	M0	120
24223972	2015	Asian or Pacific Islander	51	37	0	One primary only	Yes	IV	IC	T1c	T1	N0	M0	120
30334250	2009	White	50	111	0	One primary only	Yes	Unknown	IA	T1a	T1	N0	M0	120
1404225	2016	White	44	28	0	One primary only	Yes	IV	IC	T1c	T1	p0	c0	120
1414431	2016	White	35	30	0	One primary only	Yes	III	IC	T1c	T1	p0	c0	120
6489867	2017	White	70	22	0	One primary only	Yes	Unknown	IC	T1c	T1	c0	c0	120
24231853	2016	White	33	34	0	One primary only	Yes	Unknown	IA	T1a	T1	p0	c0	120
28542341	2018	White	52	4	0	One primary only	Yes	Unknown	IC	T1c	T1	N0	M0	120
15713307	1992	White	47	321	0	One primary only	Yes	III	IC	T1c	T1	N0	M0	125
15785136	2000	Asian or Pacific Islander	51	223	0	One primary only	Yes	IV	IC	T1c	T1	N0	M0	125
21222302	1990	White	55	303	1	One primary only	Yes	III	IC	T1c	T1	N0	M0	125
29993006	1992	White	43	4	1	One primary only	Yes	III	IA	T1a	T1	N0	M0	125
1131701	2009	White	75	114	0	One primary only	Yes	Unknown	IC	T1c	T1	N0	M0	125
1309736	2013	White	55	60	0	One primary only	Yes	III	IC	T1c	T1	N0	M0	125
1346077	2014	White	43	49	0	One primary only	Yes	III	IC	T1c	T1	N0	M0	125
6121939	2007	White	58	136	0	One primary only	Yes	III	IA	T1a	T1	N0	M0	125
6442220	2015	White	61	41	0	One primary only	Yes	Unknown	IA	T1a	T1	N0	M0	125
15876544	2008	Asian or Pacific Islander	61	128	0	One primary only	Yes	III	IA	T1a	T1	N0	M0	125
15892493	2009	White	32	109	0	One primary only	Yes	II	IC	T1c	T1	N0	M0	125
17998917	2014	White	56	49	0	One primary only	Yes	III	IC	T1c	T1	N0	M0	125
21583840	2015	White	51	41	0	One primary only	Yes	III	IC	T1c	T1	N0	M0	125
23966521	2010	Asian or Pacific Islander	41	104	0	One primary only	Yes	IV	IC	T1c	T1	N0	M0	125
28339095	2008	White	58	47	1	One primary only	Yes	IV	IA	T1a	T1	N0	M0	125
28474934	2015	White	59	47	0	One primary only	Yes	Unknown	INOS	T1	T1	N0	M0	125
30252297	2006	White	74	150	0	One primary only	Yes	Unknown	IC	T1c	T1	N0	M0	125
30482772	2015	Black	45	10	1	One primary only	Yes	III	IC	T1c	T1	N0	M0	125
11515947	2016	Asian or Pacific Islander	27	5	0	One primary only	Yes	III	IC	T1c	T1	p0	c0	125
15981389	2016	Asian or Pacific Islander	57	24	0	One primary only	Yes	IV	IC	T1c	T1	p0	c0	125
24346648	2018	White	62	7	0	One primary only	Yes	Unknown	IC	T1c	T1	N0	M0	125
30588973	2018	Black	56	3	0	One primary only	Yes	Unknown	IA	T1a	T1	N0	M0	125
10789808	1997	White	48	9	1	One primary only	Yes	III	IA	T1a	T1	N0	M0	127
28355880	2009	White	25	110	0	One primary only	Yes	II	IC	T1c	T1	N0	M0	128
18026774	2016	White	58	34	0	One primary only	Yes	Unknown	IA	T1a	T1	p0	c0	128
623978	1995	Asian or Pacific Islander	48	22	1	One primary only	Yes	Unknown	IC	T1c	T1	N0	M0	130
10800848	1998	White	79	24	1	One primary only	Yes	Unknown	IC	T1c	T1	N0	M0	130
10945525	2001	White	59	23	1	One primary only	Yes	II	IA	T1a	T1	N0	M0	130
15809833	2002	Asian or Pacific Islander	74	202	0	One primary only	Yes	Unknown	IA	T1a	T1	N0	M0	130
17306237	1990	White	42	339	0	One primary only	Yes	III	IA	T1a	T1	N0	M0	130
23657563	2002	White	51	192	0	One primary only	Yes	Unknown	IA	T1a	T1	N0	M0	130
23662061	2003	White	62	191	0	One primary only	Yes	Unknown	IA	T1a	T1	N0	M0	130
951320	2004	Asian or Pacific Islander	46	176	0	One primary only	Yes	Unknown	IA	T1a	T1	N0	M0	130
1114423	2008	Asian or Pacific Islander	57	121	0	One primary only	Yes	Unknown	IA	T1a	T1	N0	M0	130
6147649	2008	White	53	127	0	One primary only	Yes	III	IA	T1a	T1	N0	M0	130
6257232	2011	White	60	88	0	One primary only	Yes	III	IA	T1a	T1	N0	M0	130
6432553	2015	Black	61	29	1	One primary only	Yes	Unknown	IC	T1c	T1	N0	M0	130
11069307	2004	White	62	170	0	One primary only	Yes	III	IA	T1a	T1	N0	M0	130
15862462	2007	Asian or Pacific Islander	57	142	0	One primary only	Yes	III	IA	T1a	T1	N0	M0	130
15878576	2008	Asian or Pacific Islander	49	120	0	One primary only	Yes	II	IA	T1a	T1	N0	M0	130
15948823	2014	Asian or Pacific Islander	62	54	0	One primary only	Yes	IV	IC	T1c	T1	N0	M0	130
17734374	2006	White	52	155	0	One primary only	Yes	IV	IA	T1a	T1	N0	M0	130
21583771	2015	White	51	23	1	One primary only	Yes	Unknown	IC	T1c	T1	N0	M0	130
23835498	2007	White	44	139	0	One primary only	Yes	Unknown	IA	T1a	T1	N0	M0	130
23927060	2009	Asian or Pacific Islander	37	115	0	One primary only	Yes	III	IC	T1c	T1	N0	M0	130
23941625	2009	White	63	19	1	One primary only	Yes	IV	IC	T1c	T1	N0	M0	130
24010557	2011	White	62	91	0	One primary only	Yes	IV	IA	T1a	T1	N0	M0	130
24022248	2011	Asian or Pacific Islander	38	89	0	One primary only	Yes	IV	IA	T1a	T1	N0	M0	130
24087408	2013	White	61	71	0	One primary only	Yes	Unknown	IA	T1a	T1	N0	M0	130
24110110	2013	Asian or Pacific Islander	60	51	1	One primary only	Yes	IV	IA	T1a	T1	N0	M0	130
24122948	2013	White	62	62	0	One primary only	Yes	IV	IC	T1c	T1	N0	M0	130
24193315	2015	White	52	44	0	One primary only	Yes	IV	IC	T1c	T1	N0	M0	130
24205293	2015	White	63	43	0	One primary only	Yes	III	IC	T1c	T1	N0	M0	130
24215049	2015	White	59	40	0	One primary only	Yes	IV	IC	T1c	T1	N0	M0	130
28328732	2007	White	50	138	0	One primary only	Yes	III	IC	T1c	T1	N0	M0	130
28407601	2011	White	57	86	0	One primary only	Yes	III	IA	T1a	T1	N0	M0	130
28416876	2012	White	49	77	0	One primary only	Yes	III	IA	T1a	T1	N0	M0	130
30275022	2007	White	77	17	1	One primary only	Yes	III	IC	T1c	T1	N0	M0	130
30299143	2008	White	51	127	0	One primary only	Yes	Unknown	IC	T1c	T1	N0	M0	130
30434172	2013	Asian or Pacific Islander	53	70	0	One primary only	Yes	IV	INOS	T1	T1	N0	M0	130
30450778	2013	White	40	61	0	One primary only	Yes	IV	IC	T1c	T1	N0	M0	130
1402934	2016	White	72	35	0	One primary only	Yes	III	IC	T1c	T1	p0	c0	130
1403852	2016	Asian or Pacific Islander	59	34	0	One primary only	Yes	III	IC	T1c	T1	p0	c0	130
11526041	2016	White	66	31	0	One primary only	Yes	Unknown	IA	T1a	T1	p0	c0	130
24323409	2017	Asian or Pacific Islander	48	13	0	One primary only	Yes	Unknown	IA	T1a	T1	p0	c0	130
30547104	2017	Asian or Pacific Islander	56	18	0	One primary only	Yes	III	IC	T1c	T1	p0	c0	130
1497989	2018	White	50	9	0	One primary only	Yes	Unknown	IA	T1a	T1	N0	M0	130
24363948	2018	Black	68	3	0	One primary only	Yes	Unknown	IA	T1a	T1	N0	M0	130
17736683	2006	White	57	13	1	One primary only	Yes	II	IC	T1c	T1	N0	M0	132
30540555	2017	White	33	22	0	One primary only	Yes	III	IA	T1a	T1	c0	c0	133
10977255	2002	White	58	198	0	One primary only	Yes	Unknown	IA	T1a	T1	N0	M0	134
11311814	2010	Asian or Pacific Islander	77	100	0	One primary only	Yes	III	IC	T1c	T1	N0	M0	134
6400836	2014	White	55	48	0	One primary only	Yes	Unknown	IA	T1a	T1	N0	M0	135
18028600	2015	White	63	36	0	One primary only	Yes	III	IC	T1c	T1	N0	M0	135
21562599	2013	White	66	60	0	One primary only	Yes	Unknown	IA	T1a	T1	N0	M0	135
23782308	2006	White	53	154	0	One primary only	Yes	Unknown	IA	T1a	T1	N0	M0	135
24198483	2015	White	69	43	0	One primary only	Yes	IV	IC	T1c	T1	N0	M0	135
28376849	2011	White	59	91	0	One primary only	Yes	IV	IA	T1a	T1	N0	M0	135
18091053	2017	White	70	15	0	One primary only	Yes	Unknown	IC	T1c	T1	p0	c0	135
1244488	2012	White	68	74	0	One primary only	Yes	III	IA	T1a	T1	N0	M0	137
11547099	2016	Asian or Pacific Islander	50	25	0	One primary only	Yes	II	IA	T1a	T1	p0	c0	138
745040	1999	Asian or Pacific Islander	47	91	0	One primary only	Yes	Unknown	IC	T1c	T1	N0	M0	140
854639	2001	Asian or Pacific Islander	50	205	0	One primary only	Yes	Unknown	IC	T1c	T1	N0	M0	140
5514098	1989	Black	50	357	0	One primary only	Yes	Unknown	IA	T1a	T1	N0	M0	140
5912744	2001	White	68	104	1	One primary only	Yes	III	IA	T1a	T1	N0	M0	140
5934947	2002	White	43	153	0	One primary only	Yes	Unknown	IA	T1a	T1	N0	M0	140
5990533	2003	White	51	180	0	One primary only	Yes	Unknown	IA	T1a	T1	N0	M0	140
10550762	1991	White	39	75	1	One primary only	Yes	Unknown	IA	T1a	T1	N0	M0	140
15788196	2000	Asian or Pacific Islander	60	225	0	One primary only	Yes	IV	IC	T1c	T1	N0	M0	140
17445710	1995	White	47	276	0	One primary only	Yes	Unknown	IC	T1c	T1	N0	M0	140
23380322	1994	White	63	291	0	One primary only	Yes	Unknown	IC	T1c	T1	N0	M0	140
28261762	1988	White	71	10	1	One primary only	Yes	II	IA	T1a	T1	N0	M0	140
1134542	2009	Asian or Pacific Islander	44	112	0	One primary only	Yes	IV	IA	T1a	T1	N0	M0	140
1268475	2012	Asian or Pacific Islander	51	74	0	One primary only	Yes	III	IA	T1a	T1	N0	M0	140
1341723	2014	Asian or Pacific Islander	64	51	0	One primary only	Yes	Unknown	IA	T1a	T1	N0	M0	140
6189173	2009	White	50	113	0	One primary only	Yes	III	IC	T1c	T1	N0	M0	140
6363315	2013	White	68	71	0	One primary only	Yes	Unknown	IC	T1c	T1	N0	M0	140
11277034	2010	White	73	106	0	One primary only	Yes	III	IB	T1b	T1	N0	M0	140
11377409	2012	White	65	72	0	One primary only	Yes	III	IB	T1b	T1	N0	M0	140
11390000	2012	White	55	76	0	One primary only	Yes	Unknown	IA	T1a	T1	N0	M0	140
11456754	2014	White	67	3	1	One primary only	Yes	III	IC	T1c	T1	N0	M0	140
21420206	2005	White	51	159	0	One primary only	Yes	III	IA	T1a	T1	N0	M0	140
21549532	2013	White	44	65	0	One primary only	Yes	Unknown	IC	T1c	T1	N0	M0	140
21566274	2014	American Indian/Alaska Native	44	55	0	One primary only	Yes	IV	IA	T1a	T1	N0	M0	140
23816914	2006	White	50	66	1	One primary only	Yes	IV	IA	T1a	T1	N0	M0	140
23910071	2008	White	64	89	1	One primary only	Yes	IV	IA	T1a	T1	N0	M0	140
23968483	2010	White	48	103	0	One primary only	Yes	Unknown	IA	T1a	T1	N0	M0	140
28336937	2008	White	47	130	0	One primary only	Yes	III	IA	T1a	T1	N0	M0	140
28470511	2014	White	34	3	0	One primary only	Yes	III	IA	T1a	T1	N0	M0	140
30398703	2012	White	54	83	0	One primary only	Yes	IV	INOS	T1	T1	N0	M0	140
15995643	2017	Asian or Pacific Islander	38	15	0	One primary only	Yes	Unknown	IA	T1a	T1	p0	c0	140
21607669	2017	American Indian/Alaska Native	51	18	0	One primary only	Yes	IV	IA	T1a	T1	p0	c0	140
21621088	2017	White	55	20	0	One primary only	Yes	Unknown	IC	T1c	T1	p0	c0	140
24359562	2018	American Indian/Alaska Native	41	6	0	One primary only	Yes	Unknown	IC	T1c	T1	N0	M0	140
1542336	2018	White	62	10	0	One primary only	Yes	Unknown	IB	T1b	T1	N0	M0	143
24367849	2018	White	60	3	0	One primary only	Yes	Unknown	IA	T1a	T1	N0	M0	144
15838634	2005	Asian or Pacific Islander	45	167	0	One primary only	Yes	III	IA	T1a	T1	N0	M0	145
23868160	2008	White	60	130	0	One primary only	Yes	Unknown	IA	T1a	T1	N0	M0	145
30235880	2005	Asian or Pacific Islander	39	160	0	One primary only	Yes	III	IA	T1a	T1	N0	M0	145
11510665	2016	White	52	16	1	One primary only	Yes	IV	IC	T1c	T1	c0	c0	145
18058390	2016	White	73	29	0	One primary only	Yes	Unknown	IA	T1a	T1	p0	c0	145
24362376	2018	White	73	4	0	One primary only	Yes	Unknown	IC	T1c	T1	N0	M0	145
28524120	2017	White	64	14	0	One primary only	Yes	Unknown	IA	T1a	T1	p0	c0	147
17748524	2006	White	52	95	1	One primary only	Yes	III	IC	T1c	T1	N0	M0	149
471520	1989	White	65	15	1	One primary only	Yes	Unknown	IA	T1a	T1	N0	M0	150
533747	1993	White	42	301	0	One primary only	Yes	Unknown	IA	T1a	T1	N0	M0	150
722138	1996	White	42	13	1	One primary only	Yes	III	IA	T1a	T1	N0	M0	150
867369	2002	White	79	79	1	One primary only	Yes	Unknown	IC	T1c	T1	N0	M0	150
5491006	1988	White	64	69	1	One primary only	Yes	Unknown	IC	T1c	T1	N0	M0	150
5567256	1990	White	76	261	1	One primary only	Yes	Unknown	IC	T1c	T1	N0	M0	150
5761703	1997	White	45	260	0	One primary only	Yes	III	IA	T1a	T1	N0	M0	150
5823792	1999	White	74	189	1	One primary only	Yes	Unknown	IC	T1c	T1	N0	M0	150
10755643	1997	White	64	188	0	One primary only	Yes	Unknown	IA	T1a	T1	N0	M0	150
10956112	2001	White	51	206	0	One primary only	Yes	Unknown	IB	T1b	T1	N0	M0	150
15811125	2002	Asian or Pacific Islander	37	21	1	One primary only	Yes	III	IC	T1c	T1	N0	M0	150
17349961	1992	White	45	319	0	One primary only	Yes	Unknown	IC	T1c	T1	N0	M0	150
17509756	1997	White	73	104	1	One primary only	Yes	III	IC	T1c	T1	N0	M0	150
23233719	1989	White	46	213	1	One primary only	Yes	Unknown	IA	T1a	T1	N0	M0	150
23298839	1992	Asian or Pacific Islander	58	15	0	One primary only	Yes	II	IC	T1c	T1	N0	M0	150
30140186	2000	White	83	115	1	One primary only	Yes	Unknown	IA	T1a	T1	N0	M0	150
30152120	2001	White	66	38	1	One primary only	Yes	III	IA	T1a	T1	N0	M0	150
1082905	2008	Asian or Pacific Islander	52	128	0	One primary only	Yes	Unknown	IA	T1a	T1	N0	M0	150
1131916	2009	Asian or Pacific Islander	61	110	0	One primary only	Yes	Unknown	IC	T1c	T1	N0	M0	150
1136524	2009	Asian or Pacific Islander	54	104	0	One primary only	Yes	IV	IC	T1c	T1	N0	M0	150
1207229	2011	Asian or Pacific Islander	66	83	0	One primary only	Yes	III	IC	T1c	T1	N0	M0	150
1254689	2012	White	54	76	0	One primary only	Yes	IV	IA	T1a	T1	N0	M0	150
1374238	2015	White	33	33	1	One primary only	Yes	Unknown	IA	T1a	T1	N0	M0	150
6059711	2005	White	56	165	0	One primary only	Yes	III	IC	T1c	T1	N0	M0	150
6120011	2007	White	72	137	0	One primary only	Yes	Unknown	IA	T1a	T1	N0	M0	150
6317660	2012	White	56	74	0	One primary only	Yes	Unknown	IA	T1a	T1	N0	M0	150
6376092	2014	White	59	48	0	One primary only	Yes	III	IA	T1a	T1	N0	M0	150
10670236	2004	White	45	175	0	One primary only	Yes	IV	IA	T1a	T1	N0	M0	150
11111097	2005	White	59	39	1	One primary only	Yes	Unknown	IA	T1a	T1	N0	M0	150
11263373	2009	White	52	114	0	One primary only	Yes	Unknown	IA	T1a	T1	N0	M0	150
11373564	2012	White	67	76	0	One primary only	Yes	III	IC	T1c	T1	N0	M0	150
11431254	2013	White	42	65	0	One primary only	Yes	Unknown	IA	T1a	T1	N0	M0	150
11456582	2014	White	49	52	0	One primary only	Yes	IV	IA	T1a	T1	N0	M0	150
11492431	2015	White	68	44	0	One primary only	Yes	III	IA	T1a	T1	N0	M0	150
15841714	2005	Asian or Pacific Islander	60	163	0	One primary only	Yes	II	IA	T1a	T1	N0	M0	150
15915211	2011	White	59	95	0	One primary only	Yes	IV	IC	T1c	T1	N0	M0	150
15921935	2012	Asian or Pacific Islander	58	74	1	One primary only	Yes	III	IA	T1a	T1	N0	M0	150
15946375	2014	Asian or Pacific Islander	49	58	0	One primary only	Yes	IV	IC	T1c	T1	N0	M0	150
17683552	2004	White	66	170	0	One primary only	Yes	III	IA	T1a	T1	N0	M0	150
17737334	2006	White	33	153	0	One primary only	Yes	III	IC	T1c	T1	N0	M0	150
17816966	2008	White	68	19	1	One primary only	Yes	III	IA	T1a	T1	N0	M0	150
17949047	2013	White	63	63	0	One primary only	Yes	I	IA	T1a	T1	N0	M0	150
17968521	2014	White	57	55	0	One primary only	Yes	Unknown	IA	T1a	T1	N0	M0	150
18009270	2014	White	71	48	0	One primary only	Yes	III	IC	T1c	T1	N0	M0	150
21468538	2008	White	55	120	0	One primary only	Yes	Unknown	IA	T1a	T1	N0	M0	150
23220878	2004	White	52	175	0	One primary only	Yes	Unknown	IA	T1a	T1	N0	M0	150
23767021	2005	White	49	161	0	One primary only	Yes	IV	IA	T1a	T1	N0	M0	150
23772290	2005	White	73	140	1	One primary only	Yes	Unknown	IC	T1c	T1	N0	M0	150
23833071	2007	White	50	139	0	One primary only	Yes	IV	IC	T1c	T1	N0	M0	150
23896818	2008	White	41	125	0	One primary only	Yes	Unknown	IA	T1a	T1	N0	M0	150
23962043	2010	White	65	105	0	One primary only	Yes	III	IC	T1c	T1	N0	M0	150
23998515	2011	White	63	95	0	One primary only	Yes	IV	IC	T1c	T1	N0	M0	150
24106024	2013	Asian or Pacific Islander	54	10	1	One primary only	Yes	IV	IC	T1c	T1	N0	M0	150
24112388	2013	White	52	64	0	One primary only	Yes	III	IC	T1c	T1	N0	M0	150
28342718	2008	White	54	125	0	One primary only	Yes	Unknown	IA	T1a	T1	N0	M0	150
28372178	2011	White	48	72	1	One primary only	Yes	III	IA	T1a	T1	N0	M0	150
28407479	2011	White	41	11	1	One primary only	Yes	I	IA	T1a	T1	N0	M0	150
28410776	2011	White	68	69	1	One primary only	Yes	III	IC	T1c	T1	N0	M0	150
30344682	2010	White	49	106	0	One primary only	Yes	Unknown	IA	T1a	T1	N0	M0	150
1403312	2016	White	59	34	0	One primary only	Yes	III	IA	T1a	T1	p0	c0	150
1423084	2016	White	45	27	1	One primary only	Yes	IV	IC	T1c	T1	c0	c0	150
11527254	2016	White	43	30	0	One primary only	Yes	III	IA	T1a	T1	p0	c0	150
11554886	2017	White	69	20	0	One primary only	Yes	III	IC	T1c	T1	p0	c0	150
24259632	2016	Asian or Pacific Islander	68	18	1	One primary only	Yes	IV	IC	T1c	T1	p0	c0	150
30527315	2016	White	72	20	1	One primary only	Yes	Unknown	IC	T1c	T1	p0	c0	150
1501170	2018	White	54	10	0	One primary only	Yes	Unknown	IC	T1c	T1	N0	M0	150
1502649	2018	Asian or Pacific Islander	61	8	0	One primary only	Yes	Unknown	IA	T1a	T1	N0	M0	150
24337739	2018	White	74	10	0	One primary only	Yes	Unknown	IA	T1a	T1	N0	M0	150
17784440	2007	White	68	31	1	One primary only	Yes	Unknown	IA	T1a	T1	N0	M0	152
30499831	2015	Black	49	38	0	One primary only	Yes	III	IC	T1c	T1	N0	M0	153
910265	2002	White	51	19	1	One primary only	Yes	Unknown	IA	T1a	T1	N0	M0	155
11506522	2015	White	58	41	0	One primary only	Yes	IV	IA	T1a	T1	N0	M0	155
21558170	2014	American Indian/Alaska Native	47	56	0	One primary only	Yes	III	IB	T1b	T1	N0	M0	155
24112563	2013	Asian or Pacific Islander	61	65	0	One primary only	Yes	IV	IC	T1c	T1	N0	M0	155
1429490	2016	White	71	25	0	One primary only	Yes	Unknown	IA	T1a	T1	c0	c0	155
17294127	1990	White	44	340	0	One primary only	Yes	III	IC	T1c	T1	N0	M0	156
17827212	2009	White	51	113	0	One primary only	Yes	III	IC	T1c	T1	N0	M0	158
480168	1989	Asian or Pacific Islander	39	350	0	One primary only	Yes	II	IA	T1a	T1	N0	M0	160
572581	1993	Asian or Pacific Islander	51	310	0	One primary only	Yes	Unknown	IC	T1c	T1	N0	M0	160
5519798	1989	White	43	355	0	One primary only	Yes	Unknown	IA	T1a	T1	N0	M0	160
10673269	1994	White	45	292	0	One primary only	Yes	II	IA	T1a	T1	N0	M0	160
17522693	1998	White	39	82	1	One primary only	Yes	Unknown	IA	T1a	T1	N0	M0	160
21350403	2000	White	57	219	0	One primary only	Yes	Unknown	IA	T1a	T1	N0	M0	160
21390146	2003	White	42	180	0	One primary only	Yes	Unknown	IC	T1c	T1	N0	M0	160
23251871	1990	White	56	340	0	One primary only	Yes	Unknown	IA	T1a	T1	N0	M0	160
1099817	2008	White	49	122	0	One primary only	Yes	III	IA	T1a	T1	N0	M0	160
1222264	2011	Asian or Pacific Islander	52	42	1	One primary only	Yes	III	IC	T1c	T1	N0	M0	160
1224772	2011	White	41	86	0	One primary only	Yes	Unknown	IC	T1c	T1	N0	M0	160
6064698	2005	White	52	162	0	One primary only	Yes	Unknown	IA	T1a	T1	N0	M0	160
6183519	2009	White	62	117	0	One primary only	Yes	III	IC	T1c	T1	N0	M0	160
6260258	2011	White	60	91	0	One primary only	Yes	III	IC	T1c	T1	N0	M0	160
6308689	2012	White	42	80	0	One primary only	Yes	III	IA	T1a	T1	N0	M0	160
11147086	2006	White	48	147	0	One primary only	Yes	Unknown	IA	T1a	T1	N0	M0	160
11164375	2007	White	50	133	0	One primary only	Yes	Unknown	IA	T1a	T1	N0	M0	160
17912500	2012	White	61	81	0	One primary only	Yes	Unknown	IA	T1a	T1	N0	M0	160
23896388	2008	White	44	19	1	One primary only	Yes	Unknown	IC	T1c	T1	N0	M0	160
24018311	2011	Asian or Pacific Islander	52	90	0	One primary only	Yes	IV	IA	T1a	T1	N0	M0	160
24022518	2011	White	18	89	0	One primary only	Yes	IV	IA	T1a	T1	N0	M0	160
28234950	2005	White	56	167	0	One primary only	Yes	III	IC	T1c	T1	N0	M0	160
30423473	2012	White	60	73	0	One primary only	Yes	IV	IC	T1c	T1	N0	M0	160
24244623	2016	White	64	31	0	One primary only	Yes	IV	IA	T1a	T1	p0	c0	160
30588722	2018	Asian or Pacific Islander	61	6	0	One primary only	Yes	Unknown	IC	T1c	T1	N0	M0	160
30250202	2006	White	43	151	0	One primary only	Yes	Unknown	IC	T1c	T1	N0	M0	161
812805	2001	White	55	206	0	One primary only	Yes	Unknown	IC	T1c	T1	N0	M0	163
1380842	2015	White	45	39	0	One primary only	Yes	Unknown	IC	T1c	T1	N0	M0	164
5595901	1991	White	73	308	1	One primary only	Yes	Unknown	IC	T1c	T1	N0	M0	165
5683195	1994	White	48	13	1	One primary only	Yes	III	IC	T1c	T1	N0	M0	165
981250	2005	Asian or Pacific Islander	58	68	1	One primary only	Yes	Unknown	IC	T1c	T1	N0	M0	165
6433492	2015	White	53	36	0	One primary only	Yes	III	IA	T1a	T1	N0	M0	165
11057981	2005	White	51	164	0	One primary only	Yes	IV	IC	T1c	T1	N0	M0	165
23700555	2004	White	63	179	0	One primary only	Yes	Unknown	IA	T1a	T1	N0	M0	165
24202952	2015	White	55	42	0	One primary only	Yes	IV	IC	T1c	T1	N0	M0	165
767526	1997	White	59	261	0	One primary only	Yes	I	IA	T1a	T1	N0	M0	170
900888	2002	White	69	44	1	One primary only	Yes	Unknown	IA	T1a	T1	N0	M0	170
5525578	1989	White	42	350	0	One primary only	Yes	Unknown	IA	T1a	T1	N0	M0	170
5765018	1997	White	52	10	1	One primary only	Yes	III	IB	T1b	T1	N0	M0	170
15713899	1992	Asian or Pacific Islander	46	22	1	One primary only	Yes	IV	IC	T1c	T1	N0	M0	170
17260070	1989	White	82	59	1	One primary only	Yes	III	IC	T1c	T1	N0	M0	170
21254118	1993	White	58	309	0	One primary only	Yes	III	IA	T1a	T1	N0	M0	170
965119	2005	White	36	166	0	One primary only	Yes	Unknown	IA	T1a	T1	N0	M0	170
993066	2005	White	69	157	0	One primary only	Yes	Unknown	IC	T1c	T1	N0	M0	170
1018188	2006	White	72	31	1	One primary only	Yes	Unknown	IC	T1c	T1	N0	M0	170
1103591	2008	White	43	122	0	One primary only	Yes	Unknown	IA	T1a	T1	N0	M0	170
1173435	2010	White	66	105	0	One primary only	Yes	Unknown	IA	T1a	T1	N0	M0	170
6154946	2008	White	49	54	1	One primary only	Yes	III	IC	T1c	T1	N0	M0	170
15851368	2006	White	55	9	1	One primary only	Yes	III	IC	T1c	T1	N0	M0	170
15884009	2009	Asian or Pacific Islander	54	117	0	One primary only	Yes	IV	IA	T1a	T1	N0	M0	170
17776838	2007	White	80	133	0	One primary only	Yes	III	INOS	T1	T1	N0	M0	170
17956261	2013	White	65	69	0	One primary only	Yes	III	IA	T1a	T1	N0	M0	170
21461998	2008	White	70	12	0	One primary only	Yes	I	IA	T1a	T1	N0	M0	170
23876717	2008	White	30	127	0	One primary only	Yes	Unknown	IC	T1c	T1	N0	M0	170
28311082	2004	White	46	179	0	One primary only	Yes	Unknown	IA	T1a	T1	N0	M0	170
30211392	2004	White	42	174	0	One primary only	Yes	Unknown	IA	T1a	T1	N0	M0	170
30343293	2010	Black	47	21	1	One primary only	Yes	III	IA	T1a	T1	N0	M0	170
1430775	2016	White	58	22	0	One primary only	Yes	III	IC	T1c	T1	p0	c0	170
1477271	2017	Black	57	22	0	One primary only	Yes	III	IA	T1a	T1	p0	c0	170
6522490	2017	White	30	14	0	One primary only	Yes	Unknown	IA	T1a	T1	p0	c0	170
11517598	2016	White	46	34	0	One primary only	Yes	IV	IC	T1c	T1	p0	c0	170
11527895	2016	White	58	28	0	One primary only	Yes	II	IA	T1a	T1	p0	c0	170
11546253	2016	White	48	25	0	One primary only	Yes	IV	IA	T1a	T1	p0	c0	170
15981199	2016	Asian or Pacific Islander	75	34	0	One primary only	Yes	II	IA	T1a	T1	c0	c0	170
21617523	2016	White	63	27	0	One primary only	Yes	III	IB	T1b	T1	p0	c0	170
24276599	2016	Asian or Pacific Islander	63	24	0	One primary only	Yes	Unknown	IA	T1a	T1	p0	c0	170
24280414	2017	White	54	23	0	One primary only	Yes	Unknown	IA	T1a	T1	p0	c0	170
28529239	2016	White	56	34	0	One primary only	Yes	Unknown	IC	T1c	T1	p0	c0	170
18035698	2016	White	53	13	1	One primary only	Yes	Unknown	IC	T1c	T1	p0	c0	173
17830530	2009	White	59	113	0	One primary only	Yes	III	IA	T1a	T1	N0	M0	175
17977226	2013	White	76	66	0	One primary only	Yes	III	IC	T1c	T1	N0	M0	175
21585657	2015	White	60	38	0	One primary only	Yes	III	IC	T1c	T1	N0	M0	175
24185225	2015	Unknown	56	47	0	One primary only	Yes	IV	IA	T1a	T1	N0	M0	175
1455266	2017	White	68	21	0	One primary only	Yes	Unknown	IC	T1c	T1	c0	c0	175
18130366	2018	White	70	6	0	One primary only	Yes	Unknown	IA	T1a	T1	N0	M0	175
15971941	2016	White	43	29	0	One primary only	Yes	Unknown	IA	T1a	T1	p0	c0	177
5819388	1998	White	44	248	0	One primary only	Yes	II	IA	T1a	T1	N0	M0	180
5943914	2002	White	53	173	0	One primary only	Yes	III	IA	T1a	T1	N0	M0	180
15691940	1989	White	54	352	0	One primary only	Yes	Unknown	IC	T1c	T1	N0	M0	180
15823988	2003	Asian or Pacific Islander	76	190	0	One primary only	Yes	II	IC	T1c	T1	N0	M0	180
21293804	1996	White	48	269	0	One primary only	Yes	Unknown	IA	T1a	T1	N0	M0	180
21393118	2003	White	37	188	0	One primary only	Yes	Unknown	IA	T1a	T1	N0	M0	180
28174863	2000	White	48	224	0	One primary only	Yes	III	IA	T1a	T1	N0	M0	180
30144034	2001	White	53	211	0	One primary only	Yes	Unknown	IA	T1a	T1	N0	M0	180
1083351	2008	Asian or Pacific Islander	55	128	0	One primary only	Yes	III	IA	T1a	T1	N0	M0	180
1098891	2008	White	73	10	1	One primary only	Yes	III	IA	T1a	T1	N0	M0	180
1296431	2013	Black	56	65	0	One primary only	Yes	III	IA	T1a	T1	N0	M0	180
6262354	2010	White	58	97	0	One primary only	Yes	III	IA	T1a	T1	N0	M0	180
6271072	2010	Asian or Pacific Islander	66	102	0	One primary only	Yes	IV	IA	T1a	T1	N0	M0	180
6289958	2011	White	55	91	0	One primary only	Yes	III	IC	T1c	T1	N0	M0	180
6317447	2012	Unknown	65	76	0	One primary only	Yes	III	IC	T1c	T1	N0	M0	180
11331277	2011	White	42	94	0	One primary only	Yes	IV	IA	T1a	T1	N0	M0	180
21558710	2014	White	63	22	1	One primary only	Yes	III	IA	T1a	T1	N0	M0	180
23805991	2006	White	41	24	1	One primary only	Yes	IV	IC	T1c	T1	N0	M0	180
23828292	2007	Asian or Pacific Islander	53	11	1	One primary only	Yes	Unknown	IC	T1c	T1	N0	M0	180
23926834	2009	White	62	87	1	One primary only	Yes	Unknown	IA	T1a	T1	N0	M0	180
24212007	2015	Asian or Pacific Islander	57	40	0	One primary only	Yes	IV	IC	T1c	T1	N0	M0	180
30407927	2012	Black	56	81	0	One primary only	Yes	II	IA	T1a	T1	N0	M0	180
21630044	2017	White	56	21	0	One primary only	Yes	III	IA	T1a	T1	p0	c0	180
28521844	2017	White	56	21	0	One primary only	Yes	IV	IA	T1a	T1	p0	c0	180
10448045	1988	White	52	72	1	One primary only	Yes	Unknown	IC	T1c	T1	N0	M0	181
17806826	2008	White	78	1	1	One primary only	Yes	Unknown	IC	T1c	T1	N0	M0	181
23821373	2007	White	51	142	0	One primary only	Yes	III	IA	T1a	T1	N0	M0	182
1308175	2013	Asian or Pacific Islander	55	38	0	One primary only	Yes	Unknown	IC	T1c	T1	N0	M0	185
17972607	2014	Black	40	59	0	One primary only	Yes	III	IA	T1a	T1	N0	M0	185
23777676	2006	White	57	155	0	One primary only	Yes	IV	IC	T1c	T1	N0	M0	185
30311635	2008	White	84	3	1	One primary only	Yes	Unknown	IA	T1a	T1	N0	M0	185
21637413	2018	White	62	11	0	One primary only	Yes	Unknown	IC	T1c	T1	N0	M0	185
18044470	2016	White	53	27	0	One primary only	Yes	III	IC	T1c	T1	p0	c0	188
17978433	2014	White	71	25	1	One primary only	Yes	Unknown	IC	T1c	T1	N0	M0	189
15766924	1998	Asian or Pacific Islander	51	245	0	One primary only	Yes	IV	IA	T1a	T1	N0	M0	190
1123928	2009	Asian or Pacific Islander	56	35	1	One primary only	Yes	III	IA	T1a	T1	N0	M0	190
1306814	2013	Asian or Pacific Islander	47	62	0	One primary only	Yes	III	IA	T1a	T1	N0	M0	190
11284471	2010	White	59	106	0	One primary only	Yes	III	IA	T1a	T1	N0	M0	190
11479062	2015	Black	65	43	0	One primary only	Yes	IV	IC	T1c	T1	N0	M0	190
17951359	2013	White	68	64	0	One primary only	Yes	IV	IA	T1a	T1	N0	M0	190
24113772	2013	Asian or Pacific Islander	50	66	0	One primary only	Yes	IV	IC	T1c	T1	N0	M0	190
28329715	2007	White	43	137	0	One primary only	Yes	III	IA	T1a	T1	N0	M0	190
1410892	2016	White	36	24	0	One primary only	Yes	III	IC	T1c	T1	p0	c0	190
1494843	2018	Asian or Pacific Islander	55	11	0	One primary only	Yes	Unknown	IB	T1b	T1	N0	M0	190
18108337	2018	White	59	10	0	One primary only	Yes	Unknown	IC	T1c	T1	N0	M0	190
15795651	2001	Asian or Pacific Islander	53	209	0	One primary only	Yes	III	IA	T1a	T1	N0	M0	195
21389290	2003	White	56	26	1	One primary only	Yes	Unknown	IC	T1c	T1	N0	M0	195
17815247	2008	White	55	23	1	One primary only	Yes	III	IB	T1b	T1	N0	M0	195
28337740	2008	White	61	129	0	One primary only	Yes	II	IA	T1a	T1	N0	M0	195
30390592	2011	White	75	87	0	One primary only	Yes	II	IA	T1a	T1	N0	M0	195
5601911	1991	White	83	13	1	One primary only	Yes	Unknown	IA	T1a	T1	N0	M0	200
5676768	1994	White	66	243	1	One primary only	Yes	II	IA	T1a	T1	N0	M0	200
5834550	1999	White	67	134	1	One primary only	Yes	Unknown	IA	T1a	T1	N0	M0	200
5990926	2003	White	52	53	1	One primary only	Yes	Unknown	IA	T1a	T1	N0	M0	200
10879428	1999	White	73	21	1	One primary only	Yes	Unknown	IC	T1c	T1	N0	M0	200
15745343	1996	Asian or Pacific Islander	79	81	1	One primary only	Yes	IV	IA	T1a	T1	N0	M0	200
28183569	2000	White	50	2	1	One primary only	Yes	III	IB	T1b	T1	N0	M0	200
30162950	2002	Black	57	62	1	One primary only	Yes	III	IC	T1c	T1	N0	M0	200
1147929	2009	White	50	112	0	One primary only	Yes	III	IA	T1a	T1	N0	M0	200
1264753	2012	Asian or Pacific Islander	57	77	0	One primary only	Yes	IV	IC	T1c	T1	N0	M0	200
1388719	2015	Asian or Pacific Islander	34	38	0	One primary only	Yes	III	IA	T1a	T1	N0	M0	200
6389436	2014	White	62	55	0	One primary only	Yes	Unknown	IA	T1a	T1	N0	M0	200
11368740	2012	White	76	80	0	One primary only	Yes	Unknown	IC	T1c	T1	N0	M0	200
15872291	2008	Asian or Pacific Islander	61	131	0	One primary only	Yes	IV	IA	T1a	T1	N0	M0	200
15970033	2015	Asian or Pacific Islander	63	39	0	One primary only	Yes	III	IA	T1a	T1	N0	M0	200
17753141	2007	White	51	142	0	One primary only	Yes	Unknown	IC	T1c	T1	N0	M0	200
17819012	2009	White	60	118	0	One primary only	Yes	Unknown	IA	T1a	T1	N0	M0	200
21498366	2010	White	56	102	0	One primary only	Yes	III	IA	T1a	T1	N0	M0	200
21544187	2012	White	59	73	0	One primary only	Yes	Unknown	IC	T1c	T1	N0	M0	200
23795708	2006	White	54	150	0	One primary only	Yes	Unknown	IA	T1a	T1	N0	M0	200
24027241	2011	White	46	87	0	One primary only	Yes	IV	IC	T1c	T1	N0	M0	200
24047781	2012	White	56	82	0	One primary only	Yes	IV	IA	T1a	T1	N0	M0	200
24075775	2012	White	56	74	0	One primary only	Yes	IV	IA	T1a	T1	N0	M0	200
28352603	2009	White	55	114	0	One primary only	Yes	III	IA	T1a	T1	N0	M0	200
28375312	2011	White	64	92	0	One primary only	Yes	III	IA	T1a	T1	N0	M0	200
30299144	2008	White	54	50	1	One primary only	Yes	II	IC	T1c	T1	N0	M0	200
30415080	2012	White	55	74	0	One primary only	Yes	IV	IA	T1a	T1	N0	M0	200
6557841	2018	White	43	7	0	One primary only	Yes	Unknown	IC	T1c	T1	N0	M0	200
30596151	2018	Asian or Pacific Islander	55	10	0	One primary only	Yes	Unknown	IC	T1c	T1	N0	M0	200
15888391	2009	Asian or Pacific Islander	57	116	0	One primary only	Yes	III	IC	T1c	T1	N0	M0	204
23688279	2003	Asian or Pacific Islander	52	184	0	One primary only	Yes	III	IC	T1c	T1	N0	M0	210
1160555	2010	Asian or Pacific Islander	55	20	1	One primary only	Yes	IV	IC	T1c	T1	N0	M0	210
21405482	2005	White	73	133	1	One primary only	Yes	II	IC	T1c	T1	N0	M0	210
23860654	2007	Asian or Pacific Islander	44	132	0	One primary only	Yes	IV	IA	T1a	T1	N0	M0	210
23868756	2008	White	53	130	0	One primary only	Yes	III	IA	T1a	T1	N0	M0	210
11536599	2016	White	50	27	0	One primary only	Yes	III	IC	T1c	T1	p0	c0	210
24250129	2016	White	62	31	0	One primary only	Yes	Unknown	IA	T1a	T1	p0	c0	210
11508170	2015	Black	51	36	0	One primary only	Yes	IV	IA	T1a	T1	N0	M0	212
6283600	2011	White	57	85	0	One primary only	Yes	III	IC	T1c	T1	N0	M0	216
11412847	2013	White	62	66	0	One primary only	Yes	IV	IA	T1a	T1	N0	M0	220
15863511	2007	Asian or Pacific Islander	53	133	0	One primary only	Yes	IV	IA	T1a	T1	N0	M0	220
23803448	2006	White	58	147	0	One primary only	Yes	IV	IA	T1a	T1	N0	M0	220
28342960	2008	White	70	12	1	One primary only	Yes	III	IC	T1c	T1	N0	M0	220
6516864	2017	White	59	10	0	One primary only	Yes	III	IA	T1a	T1	c0	c0	220
24277481	2016	White	58	22	0	One primary only	Yes	Unknown	IA	T1a	T1	p0	c0	222
11424379	2013	White	43	70	0	One primary only	Yes	III	IA	T1a	T1	N0	M0	225
30556377	2017	White	46	16	0	One primary only	Yes	Unknown	IA	T1a	T1	p0	c0	225
28203719	2002	White	57	196	0	One primary only	Yes	III	IA	T1a	T1	N0	M0	230
1160818	2010	Asian or Pacific Islander	49	84	0	One primary only	Yes	III	IA	T1a	T1	N0	M0	230
11174236	2007	White	38	72	1	One primary only	Yes	III	IC	T1c	T1	N0	M0	230
17737601	2006	White	59	153	0	One primary only	Yes	III	IA	T1a	T1	N0	M0	230
17916003	2012	White	49	82	0	One primary only	Yes	Unknown	IA	T1a	T1	N0	M0	230
24015633	2011	White	58	91	0	One primary only	Yes	III	IA	T1a	T1	N0	M0	230
15925086	2012	Asian or Pacific Islander	56	58	1	One primary only	Yes	III	IC	T1c	T1	N0	M0	235
11229685	2008	White	55	126	0	One primary only	Yes	III	IA	T1a	T1	N0	M0	240
23942550	2009	White	54	67	1	One primary only	Yes	IV	IC	T1c	T1	N0	M0	240
23984723	2010	White	57	55	1	One primary only	Yes	III	IC	T1c	T1	N0	M0	240
24194909	2015	White	54	43	0	One primary only	Yes	IV	IA	T1a	T1	N0	M0	240
30231582	2005	Asian or Pacific Islander	54	158	0	One primary only	Yes	III	IA	T1a	T1	N0	M0	240
24230720	2016	White	66	35	0	One primary only	Yes	Unknown	IA	T1a	T1	p0	c0	240
21602586	2016	White	59	28	0	One primary only	Yes	IV	IC	T1c	T1	p0	c0	243
575850	1994	White	65	295	0	One primary only	Yes	Unknown	IA	T1a	T1	N0	M0	250
1304517	2013	White	51	62	0	One primary only	Yes	III	IA	T1a	T1	N0	M0	250
11206686	2008	White	51	113	1	One primary only	Yes	III	IC	T1c	T1	N0	M0	250
11338711	2011	White	66	88	0	One primary only	Yes	IV	IC	T1c	T1	N0	M0	250
21443077	2007	White	54	143	0	One primary only	Yes	III	IA	T1a	T1	N0	M0	250
30592602	2018	Unknown	53	4	0	One primary only	Yes	Unknown	IA	T1a	T1	N0	M0	250
30598187	2018	White	61	2	0	One primary only	Yes	Unknown	IA	T1a	T1	N0	M0	250
767364	1999	Asian or Pacific Islander	62	233	0	One primary only	Yes	Unknown	IA	T1a	T1	N0	M0	260
11386779	2013	White	65	69	0	One primary only	Yes	III	IC	T1c	T1	N0	M0	260
28337762	2008	Asian or Pacific Islander	57	68	1	One primary only	Yes	II	IA	T1a	T1	N0	M0	260
17839092	2009	White	71	115	0	One primary only	Yes	III	IA	T1a	T1	N0	M0	265
17831002	2009	White	67	19	1	One primary only	Yes	III	IA	T1a	T1	N0	M0	270
23722606	2004	White	45	172	0	One primary only	Yes	IV	IC	T1c	T1	N0	M0	270
1224530	2011	White	72	36	1	One primary only	Yes	IV	IA	T1a	T1	N0	M0	280
23767576	2005	White	83	131	1	One primary only	Yes	IV	IA	T1a	T1	N0	M0	280
21594242	2016	Black	47	35	0	One primary only	Yes	III	IA	T1a	T1	p0	c0	280
21657577	2018	American Indian/Alaska Native	56	4	0	One primary only	Yes	Unknown	IA	T1a	T1	N0	M0	280
15840116	2005	Asian or Pacific Islander	55	43	1	One primary only	Yes	IV	IA	T1a	T1	N0	M0	295
30082245	1996	White	47	273	0	One primary only	Yes	III	IA	T1a	T1	N0	M0	300
6279675	2011	White	54	89	0	One primary only	Yes	III	IB	T1b	T1	N0	M0	300
23847277	2007	Asian or Pacific Islander	53	114	1	One primary only	Yes	IV	IC	T1c	T1	N0	M0	300
23953923	2009	Black	59	108	0	One primary only	Yes	III	IC	T1c	T1	N0	M0	300
24057177	2012	White	58	79	0	One primary only	Yes	II	IA	T1a	T1	N0	M0	300
11537437	2016	White	64	27	0	One primary only	Yes	III	IC	T1c	T1	p0	c0	300
28245871	2005	White	55	38	1	One primary only	Yes	III	IA	T1a	T1	N0	M0	350
11595437	2017	White	59	12	0	One primary only	Yes	IV	IA	T1a	T1	p0	c0	360
1357206	2015	White	61	30	1	One primary only	Yes	Unknown	IC	T1c	T1	N0	M0	500
1152546	2009	Asian or Pacific Islander	52	106	0	One primary only	Yes	III	IA	T1a	T1	N0	M0	989
1357943	2015	Asian or Pacific Islander	47	46	0	One primary only	Yes	III	IA	T1a	T1	N0	M0	989
6232241	2010	White	63	60	0	One primary only	Yes	Unknown	IA	T1a	T1	N0	M0	1
11382676	2012	White	49	73	0	One primary only	Yes	Unknown	IA	T1a	T1	N0	M0	1
