# Supplementary material for: Tumor Size Is an Independent Prognostic Factor for Stage I Ovarian Clear Cell Carcinoma: A Large Retrospective Cohort Study of 1,000 Patients
Source: Front Oncol. 2022 May 16;12:862944. doi: 10.3389/fonc.2022.862944 (PMC9149085; doi:10.3389/fonc.2022.862944)
Supplement: Supplementary Table 2 — Cutoff value screen of 1,000 stage I OCCC tumor size by X-tile software. [file Table_2.xlsx]

## Sheet: table S2
Table S2. Cutoff value screen of 1000 stage I OCCC tumor size by X-tile software
tumor size(cm)	number_of_patient	Chi-Square	P value
1	26	4.0624	0.04288
2	79	6.161	0.01278
3	117	6.5168	0.01709
4	159	8.1632	0.00419
5	209	13.4038	0.00025
6	252	13.1442	0.0003
7	307	13.8397	0.0002
8	355	19.8391	1e-05
9	405	16.359	5e-05
10	467	14.2083	0.00016
11	515	14.1144	0.00017
12	583	6.6444	0.0102
13	651	6.5652	0.0102
14	697	8.1142	0.00443
15	775	3.2867	0.06928
16	809	5.3584	0.02014
17	852	3.6139	0.05778
18	884	3.9192	0.04829
19	905	2.512	0.11385
20	939	1.1046	0.29427
21	947	1.7586	0.17971
22	954	2.0588	0.1473
23	963	3.5415	0.06137
24	970	1.7679	0.17971
25	978	2.8138	0.09426
26	981	2.645	0.10686
27	984	2.3199	0.12937
28	988	1.8069	0.17971
