# Supplementary material for: Tumor Size Is an Independent Prognostic Factor for Stage I Ovarian Clear Cell Carcinoma: A Large Retrospective Cohort Study of 1,000 Patients
Source: Front Oncol. 2022 May 16;12:862944. doi: 10.3389/fonc.2022.862944 (PMC9149085; doi:10.3389/fonc.2022.862944)
Supplement: Supplementary Table 3 — Cutoff value screen of stage Ia OCCC tumor size by X-tile software. [file Table_3.xlsx]

## Sheet: table S3
Table S3. cutoff value screen of stage Ia OCCC tumor size by X-tile software
tumor size(cm)	number_of_patient	Chi-Square	Uncorrected P
1	14	2.9128	0.08858
2	51	2.8504	0.08858
3	73	2.1408	0.1473
4	103	2.4322	0.12134
5	129	4.1723	0.04042
6	151	2.6787	0.10035
7	183	3.3289	0.06928
8	212	4.8409	0.02846
9	235	3.9887	0.0455
10	265	1.4883	0.22067
11	282	2.4141	0.12134
12	317	0.3575	0.52709
13	349	0.3197	0.58388
14	376	0.1269	0.75183
15	420	0.2704	0.58388
16	439	0.2352	0.65472
17	461	0.0546	0.75183
18	482	0.0388	1
19	491	0.1882	0.65472
20	512	0.0583	0.75183
21	515	0.0002	1
22	520	0.1006	0.75183
23	528	1.144	0.29427
