# Supplementary material for: Tumor Size Is an Independent Prognostic Factor for Stage I Ovarian Clear Cell Carcinoma: A Large Retrospective Cohort Study of 1,000 Patients
Source: Front Oncol. 2022 May 16;12:862944. doi: 10.3389/fonc.2022.862944 (PMC9149085; doi:10.3389/fonc.2022.862944)
Supplement: Supplementary Table 4 — Cutoff value screen of stage Ic OCCC tumor size by X-tile software. [file Table_4.xlsx]

## Sheet: Sheet1
Table S4. cutoff value screen of stage Ic OCCC tumor size by X-tile software
tumor size(cm)	number_of_patient	Chi-Square	P value
1	12	1.407	0.23672
2	28	3.0923	0.07829
3	43	4.2888	0.03811
4	55	5.4982	0.01902
5	77	8.9184	0.00285
6	96	10.9852	0.00091
7	119	10.4623	0.00119
8	137	14.6041	0.00013
9	162	11.7111	0.00063
10	192	14.3809	0.00015
11	221	12.2211	0.00048
12	253	7.7583	0.00522
13	287	8.2537	0.00396
14	303	10.7893	0.00102
15	335	7.0608	0.00771
16	349	11.125	0.00086
17	367	7.5163	0.00617
18	378	7.2298	0.00729
19	389	5.9027	0.01514
20	400	4.0862	0.04288
21	405	5.8607	0.01514
22	407	4.6298	0.03197
23	408	3.2897	0.06928
